# Supplementary material for: Quinoxaline-2-carbonitrile
Source: Acta Crystallogr Sect E Struct Rep Online. 2009 Dec 4;66(Pt 1):o28. doi: 10.1107/S1600536809051289 (PMC2980041; doi:10.1107/S1600536809051289)
Supplement: Supplementary file 2 [file e-66-00o28-Isup2.hkl]

# 
# h,k,l, Fc-squared, Fo-squared, sigma(Fo-squared) and status flag 
# 
data_I
_shelx_title ' fs113_0m in P2(1)/c   (100K)' 
_shelx_refln_list_code          4 
_shelx_F_calc_maximum      162.69 
_exptl_crystal_F_000       320.00 
_reflns_d_resolution_high  0.6553 
 
loop_ 
 _symmetry_equiv_pos_as_xyz 
 'x, y, z' 
 '-x, y+1/2, -z+1/2' 
 '-x, -y, -z' 
 'x, -y-1/2, z-1/2' 
 
_cell_length_a     3.8055 
_cell_length_b    19.0466 
_cell_length_c    10.1845 
_cell_angle_alpha  90.000 
_cell_angle_beta   93.466 
_cell_angle_gamma  90.000 
 
_shelx_F_squared_multiplier     1.000 
 
loop_ 
 _refln_index_h 
 _refln_index_k 
 _refln_index_l 
 _refln_F_squared_calc 
 _refln_F_squared_meas 
 _refln_F_squared_sigma 
 _refln_observed_status 
   1   0   0     3484.32     3645.99     45.17 o 
   2   0   0       88.63       94.50      1.29 o 
   3   0   0      714.45      773.41      8.65 o 
   4   0   0      467.11      478.32      7.65 o 
   5   0   0        0.00       -1.00      1.00 o 
   1   1   0     2379.49     2552.56     22.18 o 
   2   1   0       81.60       89.18      1.05 o 
   3   1   0       80.22       94.02      1.29 o 
   4   1   0        2.73        3.00      0.66 o 
   5   1   0        0.33        0.17      0.76 o 
   0   2   0      146.06      149.90      1.72 o 
   1   2   0      954.54      991.19     10.05 o 
   2   2   0       47.53       49.72      0.80 o 
   3   2   0       89.28       94.85      1.30 o 
   4   2   0        0.14        0.63      0.56 o 
   5   2   0        9.22        9.59      1.08 o 
   1   3   0      121.09      131.31      2.19 o 
   2   3   0       13.94       12.22      0.41 o 
   3   3   0        9.05       10.48      0.56 o 
   4   3   0       79.39       78.99      1.81 o 
   5   3   0        0.00        1.22      1.27 o 
   0   4   0      227.45      245.13      2.47 o 
   1   4   0      271.67      281.00      3.37 o 
   2   4   0       21.54       21.48      0.53 o 
   3   4   0       35.21       37.55      0.83 o 
   4   4   0       34.16       36.34      1.59 o 
   5   4   0      108.49      109.37      2.85 o 
   1   5   0     2527.07     2651.94     20.31 o 
   2   5   0      532.37      545.68      3.99 o 
   3   5   0       17.00       17.77      0.63 o 
   4   5   0       40.62       37.97      1.51 o 
   5   5   0      342.05      329.80      5.76 o 
   0   6   0      392.87      404.10      4.01 o 
   1   6   0      178.33      183.79      1.47 o 
   2   6   0     1186.46     1284.39      8.63 o 
   3   6   0        2.38        2.08      0.37 o 
   4   6   0        1.97        2.19      0.74 o 
   5   6   0      138.41      136.46      3.64 o 
   1   7   0      165.46      178.60      1.46 o 
   2   7   0      112.61      118.77      1.29 o 
   3   7   0        2.50        2.25      0.45 o 
   4   7   0       20.55       20.28      1.25 o 
   5   7   0       24.63       26.88      1.69 o 
   0   8   0       81.54       78.86      1.24 o 
   1   8   0       89.03       99.53      1.10 o 
   2   8   0      158.74      179.70      1.87 o 
   3   8   0        6.46        6.59      0.54 o 
   4   8   0       22.90       23.37      2.18 o 
   5   8   0       30.60       30.74      2.55 o 
   1   9   0       43.49       48.59      0.78 o 
   2   9   0       86.84       89.39      1.20 o 
   3   9   0       24.83       24.80      0.81 o 
   4   9   0        0.05       -0.15      0.87 o 
   5   9   0       96.16       94.53      2.75 o 
   0  10   0      160.95      152.60      1.88 o 
   1  10   0      366.25      372.61      5.11 o 
   2  10   0      301.51      324.46      2.61 o 
   3  10   0        7.53        8.70      0.55 o 
   4  10   0       20.48       19.52      1.31 o 
   5  10   0      220.16      220.47      4.32 o 
   1  11   0        7.69       12.60      0.49 o 
   2  11   0       36.51       36.27      0.78 o 
   3  11   0       22.31       23.01      0.73 o 
   4  11   0       15.13       12.33      1.41 o 
   5  11   0      125.47      118.85      2.74 o 
   0  12   0      335.00      283.40      3.12 o 
   1  12   0       40.07       39.66      0.76 o 
   2  12   0        7.49        7.14      0.53 o 
   3  12   0       18.20       20.27      0.73 o 
   4  12   0       10.99       10.68      1.85 o 
   5  12   0        0.63        2.66      1.30 o 
   1  13   0       65.61       59.50      0.95 o 
   2  13   0        6.40        6.87      0.55 o 
   3  13   0       60.59       57.14      1.19 o 
   4  13   0        1.38        1.81      0.83 o 
   5  13   0       10.14        7.43      1.19 o 
   0  14   0     1790.97     1635.52     16.71 o 
   1  14   0      185.59      162.24      1.68 o 
   2  14   0       21.22       20.32      0.75 o 
   3  14   0       87.41       73.96      1.59 o 
   4  14   0      125.68      114.22      2.49 o 
   5  14   0        0.28        0.73      1.34 o 
   1  15   0       39.54       42.20      0.90 o 
   2  15   0       49.36       46.42      1.04 o 
   3  15   0        7.82        9.10      0.72 o 
   4  15   0        0.21        0.06      1.06 o 
   0  16   0     1238.44     1130.44     12.21 o 
   1  16   0      250.83      225.63      2.19 o 
   2  16   0        0.29       -0.34      0.43 o 
   3  16   0       99.45       92.72      1.68 o 
   4  16   0       90.49       80.26      2.57 o 
   1  17   0        0.97        1.17      0.44 o 
   2  17   0       56.69       52.58      1.16 o 
   3  17   0       53.05       52.30      1.33 o 
   4  17   0        0.64        0.31      1.01 o 
   0  18   0      387.34      349.31      4.94 o 
   1  18   0        0.54        0.37      0.47 o 
   2  18   0       24.53       22.87      0.95 o 
   3  18   0        1.95        1.65      0.62 o 
   4  18   0       23.77       20.80      1.93 o 
   1  19   0        8.19        6.55      0.64 o 
   2  19   0       17.37       17.69      0.92 o 
   3  19   0       18.10       14.55      1.07 o 
   4  19   0        9.49        7.77      1.35 o 
   0  20   0       47.45       44.45      1.67 o 
   1  20   0        1.61        2.02      0.59 o 
   2  20   0        2.83        3.52      0.64 o 
   3  20   0        2.43        2.84      0.73 o 
   4  20   0        2.36        3.09      1.24 o 
   1  21   0       73.45       69.84      1.50 o 
   2  21   0       56.78       53.94      2.35 o 
   3  21   0        0.60        3.11      0.91 o 
   4  21   0       10.41       10.59      3.25 o 
   0  22   0        0.15       -0.28      0.75 o 
   1  22   0        0.56       -0.13      0.58 o 
   2  22   0        0.07        0.88      0.68 o 
   3  22   0        6.57        7.27      1.07 o 
   1  23   0        2.53        2.10      0.72 o 
   2  23   0        5.30        7.47      0.90 o 
   3  23   0        1.03        1.00      1.58 o 
   0  24   0        0.19       -0.81      0.85 o 
   1  24   0       58.11       59.53      1.66 o 
   2  24   0      130.41      137.74      2.56 o 
   3  24   0        2.47        4.25      1.50 o 
   1  25   0       93.78       88.76      2.03 o 
   2  25   0       11.48       11.80      1.35 o 
   0  26   0       48.04       43.47      2.41 o 
   1  26   0       19.99       25.25      1.77 o 
   2  26   0        3.86        4.97      1.42 o 
   1  27   0        2.26        5.35      1.32 o 
   2  27   0        0.35        1.42      1.81 o 
   0  28   0        5.66        5.54      1.98 o 
   1  28   0        0.00        2.20      1.25 o 
  -5   1   1        2.99        2.56      1.11 o 
  -4   1   1       64.48       66.58      1.66 o 
  -3   1   1       13.06       16.17      0.55 o 
  -2   1   1      464.61      490.50      4.44 o 
  -1   1   1      106.57      108.81      1.30 o 
   0   1   1      488.01      479.89     11.76 o 
   1   1   1     1911.28     1977.92     46.92 o 
   2   1   1       20.67       19.84      0.39 o 
   3   1   1        1.64        1.65      0.47 o 
   4   1   1        8.76        9.26      0.89 o 
   5   1   1        0.38        2.25      0.81 o 
  -5   2   1       16.27       19.61      1.45 o 
  -4   2   1      163.42      167.17      2.67 o 
  -3   2   1       32.42       34.73      1.09 o 
  -2   2   1        0.01        0.03      0.17 o 
  -1   2   1     7950.17     8159.48     81.48 o 
   0   2   1     3455.42     3291.94    112.19 o 
   1   2   1      275.60      296.51      3.28 o 
   2   2   1        0.61        0.53      0.22 o 
   3   2   1      515.94      542.59      5.59 o 
   4   2   1        7.63        8.86      0.85 o 
   5   2   1        0.10       -0.39      0.84 o 
  -5   3   1       12.35       12.96      2.78 o 
  -4   3   1       63.52       64.24      1.63 o 
  -3   3   1        0.64        1.12      0.32 o 
  -2   3   1       17.29       16.68      0.51 o 
  -1   3   1       80.85       78.93      1.11 o 
   0   3   1     2238.45     2163.42     43.72 o 
   1   3   1      223.25      252.96      2.48 o 
   2   3   1       54.26       71.01      0.93 o 
   3   3   1        0.13        0.39      0.29 o 
   4   3   1       36.52       37.68      1.33 o 
   5   3   1       40.41       39.07      1.84 o 
  -5   4   1        2.70        2.10      0.97 o 
  -4   4   1        8.73        8.28      0.93 o 
  -3   4   1        1.66        0.69      0.32 o 
  -2   4   1       27.46       30.05      0.69 o 
  -1   4   1      451.42      487.48      4.66 o 
   0   4   1       21.50       24.05      0.52 o 
   1   4   1        0.30        1.12      0.25 o 
   2   4   1       72.57       78.77      1.00 o 
   3   4   1        8.18       10.22      0.61 o 
   4   4   1        8.53        8.62      0.83 o 
   5   4   1       28.01       27.36      1.62 o 
  -5   5   1       24.86       21.73      1.82 o 
  -4   5   1       18.02       18.11      1.19 o 
  -3   5   1        1.30        0.75      0.34 o 
  -2   5   1        7.70        6.94      0.49 o 
  -1   5   1       16.19       17.26      0.52 o 
   0   5   1      218.47      246.98      1.95 o 
   1   5   1      164.92      171.60      1.34 o 
   2   5   1       12.13       10.59      0.41 o 
   3   5   1       45.65       46.94      1.06 o 
   4   5   1       12.20       12.13      1.11 o 
   5   5   1       13.54       16.15      1.47 o 
  -5   6   1       45.69       49.04      3.45 o 
  -4   6   1       11.58       11.32      1.06 o 
  -3   6   1       88.02       96.90      1.44 o 
  -2   6   1      294.17      304.37      4.08 o 
  -1   6   1       38.54       43.48      0.65 o 
   0   6   1       25.88       33.77      0.56 o 
   1   6   1      373.42      404.81      2.79 o 
   2   6   1      102.98      115.76      1.16 o 
   3   6   1        4.77        4.66      0.48 o 
   4   6   1      108.47      106.89      2.53 o 
   5   6   1       34.06       30.95      3.75 o 
  -5   7   1       16.29       19.65      1.57 o 
  -4   7   1       11.68       13.68      1.12 o 
  -3   7   1       12.70       13.31      0.65 o 
  -2   7   1       67.61       75.47      0.99 o 
  -1   7   1        0.12       -0.21      0.21 o 
   0   7   1        4.95        4.20      0.26 o 
   1   7   1        5.63        4.49      0.25 o 
   2   7   1       18.16       16.72      0.48 o 
   3   7   1       30.17       32.66      0.97 o 
   4   7   1      132.04      136.84      2.97 o 
   5   7   1       50.80       56.94      2.19 o 
  -5   8   1        2.84        2.13      0.97 o 
  -4   8   1        0.21       -0.50      0.60 o 
  -3   8   1      186.09      200.86      2.28 o 
  -2   8   1      371.04      400.10      2.74 o 
  -1   8   1       76.19       70.95      0.98 o 
   0   8   1      344.85      355.91      2.59 o 
   1   8   1     1711.96     1913.92     10.93 o 
   2   8   1       49.03       63.39      0.85 o 
   3   8   1       29.69       30.59      0.97 o 
   4   8   1       70.74       73.94      2.25 o 
   5   8   1      397.15      385.46      6.08 o 
  -5   9   1       21.29       26.04      2.73 o 
  -4   9   1       13.02       13.48      1.14 o 
  -3   9   1        5.21        6.51      0.73 o 
  -2   9   1      397.53      417.08      3.34 o 
  -1   9   1       40.47       42.72      0.74 o 
   0   9   1      141.98      166.65      1.44 o 
   1   9   1       25.89       32.73      0.61 o 
   2   9   1       96.70      106.84      1.30 o 
   3   9   1       42.78       42.51      1.14 o 
   4   9   1      113.61      109.69      2.66 o 
   5   9   1       11.96       16.10      1.63 o 
  -5  10   1       15.18       15.08      1.65 o 
  -4  10   1       26.60       26.50      1.41 o 
  -3  10   1       81.90       82.31      1.44 o 
  -2  10   1        7.79        9.24      0.54 o 
  -1  10   1      100.85      107.24      1.24 o 
   0  10   1       40.04       42.63      0.64 o 
   1  10   1      649.20      672.13      4.53 o 
   2  10   1       15.14       14.78      0.60 o 
   3  10   1       10.53       11.37      0.75 o 
   4  10   1       13.99       15.59      1.32 o 
   5  10   1       94.46       88.54      3.74 o 
  -5  11   1        7.15        7.48      1.14 o 
  -4  11   1       19.32       18.28      1.21 o 
  -3  11   1        0.32        0.40      0.36 o 
  -2  11   1      283.75      276.39      2.56 o 
  -1  11   1       13.40       14.09      0.54 o 
   0  11   1      105.28      109.46      1.11 o 
   1  11   1      407.61      382.77      3.09 o 
   2  11   1       23.10       21.38      0.71 o 
   3  11   1        8.00        9.08      0.69 o 
   4  11   1      155.45      153.69      3.26 o 
   5  11   1       90.38       81.52      3.13 o 
  -5  12   1       51.96       48.97      2.22 o 
  -4  12   1        6.55        4.12      1.46 o 
  -3  12   1        4.92        4.58      0.50 o 
  -2  12   1       65.08       66.11      1.14 o 
  -1  12   1       32.37       30.59      0.77 o 
   0  12   1       19.04       18.25      0.52 o 
   1  12   1       21.72       23.86      0.81 o 
   2  12   1       13.29       13.84      0.60 o 
   3  12   1        0.18       -0.21      0.57 o 
   4  12   1      143.28      142.73      2.81 o 
   5  12   1        0.46        1.53      0.97 o 
  -5  13   1       45.31       41.12      2.07 o 
  -4  13   1       27.27       27.09      1.18 o 
  -3  13   1        3.15        2.08      0.51 o 
  -2  13   1        2.76        1.50      0.44 o 
  -1  13   1        9.42        8.48      0.53 o 
   0  13   1        0.07       -0.18      0.28 o 
   1  13   1       14.92       15.01      0.53 o 
   2  13   1       15.07       11.53      0.63 o 
   3  13   1       45.79       39.73      1.22 o 
   4  13   1        8.66        8.84      1.19 o 
   5  13   1        0.46        1.28      1.68 o 
  -5  14   1        8.11        6.40      2.20 o 
  -4  14   1        7.83        6.72      0.86 o 
  -3  14   1        4.60        4.90      0.59 o 
  -2  14   1        5.52        6.09      0.55 o 
  -1  14   1      349.61      320.25      3.21 o 
   0  14   1       31.15       27.35      0.79 o 
   1  14   1        4.35        6.14      0.49 o 
   2  14   1        2.07        0.87      0.42 o 
   3  14   1       59.45       50.64      1.37 o 
   4  14   1       14.68       15.80      1.64 o 
   5  14   1        0.96       -0.47      1.24 o 
  -4  15   1       43.09       39.39      1.58 o 
  -3  15   1        6.18        6.08      0.67 o 
  -2  15   1        5.48        6.12      0.57 o 
  -1  15   1        5.00        6.86      0.62 o 
   0  15   1      751.01      672.87      5.50 o 
   1  15   1       30.11       24.45      0.74 o 
   2  15   1        0.27        0.61      0.49 o 
   3  15   1        8.09        7.79      1.12 o 
   4  15   1       12.90       11.80      1.21 o 
  -4  16   1      130.10      122.62      2.63 o 
  -3  16   1       17.52       19.09      0.93 o 
  -2  16   1        0.50        0.01      0.43 o 
  -1  16   1     2647.27     2436.45     16.21 o 
   0  16   1     1022.50      932.40      6.80 o 
   1  16   1       10.40       12.48      0.63 o 
   2  16   1       83.14       70.76      1.29 o 
   3  16   1      316.03      275.44      3.89 o 
   4  16   1        4.22        4.32      1.18 o 
  -4  17   1       14.86       13.46      1.25 o 
  -3  17   1        1.52        1.90      0.58 o 
  -2  17   1       50.82       46.96      1.11 o 
  -1  17   1       41.73       50.17      1.90 o 
   0  17   1      292.18      271.30      2.66 o 
   1  17   1        2.20        2.09      0.44 o 
   2  17   1       17.61       14.48      0.78 o 
   3  17   1        0.01        1.75      0.76 o 
   4  17   1        6.11        5.29      1.63 o 
  -4  18   1       30.46       28.80      2.02 o 
  -3  18   1       24.19       24.64      1.05 o 
  -2  18   1       26.70       25.42      0.97 o 
  -1  18   1      224.08      203.07      2.69 o 
   0  18   1      329.18      295.19      2.87 o 
   1  18   1       16.53       17.44      0.80 o 
   2  18   1       50.74       41.25      1.15 o 
   3  18   1       16.58       14.88      1.19 o 
   4  18   1        5.31        6.31      1.30 o 
  -4  19   1        0.00        1.63      1.97 o 
  -3  19   1        0.15       -0.15      0.99 o 
  -2  19   1        0.00        0.16      0.50 o 
  -1  19   1        2.15        2.32      0.62 o 
   0  19   1       35.14       34.61      0.96 o 
   1  19   1        0.24        0.07      0.46 o 
   2  19   1        0.00        0.16      0.51 o 
   3  19   1       17.67       16.58      1.27 o 
   4  19   1        2.19        3.16      1.17 o 
  -4  20   1        7.86        7.76      1.60 o 
  -3  20   1        0.06        0.50      0.80 o 
  -2  20   1       23.21       23.23      1.00 o 
  -1  20   1        0.75        0.78      0.58 o 
   0  20   1        0.03       -0.49      0.49 o 
   1  20   1        2.00        1.76      0.58 o 
   2  20   1        3.64        3.86      0.67 o 
   3  20   1        4.70        6.26      1.07 o 
   4  20   1       13.41       15.96      1.83 o 
  -4  21   1        5.53        2.56      2.31 o 
  -3  21   1        4.18        5.91      0.81 o 
  -2  21   1      177.43      174.01      2.72 o 
  -1  21   1       17.58       19.68      1.07 o 
   0  21   1       57.57       54.12      1.33 o 
   1  21   1       98.61       90.27      1.69 o 
   2  21   1        6.88        7.33      0.87 o 
   3  21   1        3.71        3.08      1.33 o 
  -3  22   1      117.41      121.14      2.18 o 
  -2  22   1       79.75       84.49      1.90 o 
  -1  22   1       16.42       15.80      1.02 o 
   0  22   1        0.01        1.38      0.58 o 
   1  22   1      258.24      263.94      3.15 o 
   2  22   1       57.41       58.15      1.64 o 
   3  22   1        0.68        0.37      1.71 o 
  -3  23   1        9.67       10.02      2.65 o 
  -2  23   1        2.51        2.70      1.18 o 
  -1  23   1        0.55        0.88      0.69 o 
   0  23   1        4.26        5.45      0.73 o 
   1  23   1       15.00       17.29      1.02 o 
   2  23   1       21.96       24.93      1.27 o 
   3  23   1       14.18       14.56      1.60 o 
  -3  24   1        5.04        3.59      1.39 o 
  -2  24   1        2.58        3.97      0.78 o 
  -1  24   1        0.01       -0.36      0.63 o 
   0  24   1        0.04       -0.40      0.60 o 
   1  24   1        1.49        1.67      0.71 o 
   2  24   1       15.06       15.50      1.15 o 
   3  24   1        0.86        2.13      3.47 o 
  -2  25   1        0.79        1.76      1.11 o 
  -1  25   1        3.89        3.50      0.77 o 
   0  25   1        0.04        0.23      0.65 o 
   1  25   1        7.07        7.89      1.18 o 
   2  25   1        7.71        9.32      1.36 o 
  -2  26   1       35.07       40.44      2.75 o 
  -1  26   1       14.33       17.95      1.50 o 
   0  26   1       23.69       23.48      1.49 o 
   1  26   1       56.81       65.78      2.32 o 
   2  26   1        4.18        5.88      1.53 o 
  -2  27   1        5.53        5.17      1.30 o 
  -1  27   1        0.32        3.56      0.99 o 
   0  27   1        1.40        2.14      0.91 o 
   1  27   1        2.57        3.36      1.02 o 
   2  27   1        0.75        2.12      1.33 o 
  -1  28   1       20.21       25.51      2.14 o 
   0  28   1        1.69        3.06      1.10 o 
   1  28   1        5.57        7.64      1.55 o 
   0  29   1       23.41       27.77      2.14 o 
  -5   0   2      233.97      237.61      5.24 o 
  -4   0   2       67.95       73.35      2.42 o 
  -3   0   2       77.53       77.87      1.70 o 
  -2   0   2     6221.92     6936.52     84.87 o 
  -1   0   2    26468.49    24161.62    315.36 o 
   0   0   2      106.95       98.27      2.15 o 
   1   0   2      194.46      229.50      4.99 o 
   2   0   2     3176.48     3533.17     41.61 o 
   3   0   2      255.01      292.57      5.03 o 
   4   0   2        9.50        7.42      1.26 o 
   5   0   2        0.44       -0.51      1.04 o 
  -5   1   2       38.09       41.58      1.81 o 
  -4   1   2       26.90       28.81      1.18 o 
  -3   1   2        3.99        4.80      0.47 o 
  -2   1   2      178.77      203.03      2.49 o 
  -1   1   2     7257.15     7396.34     64.26 o 
   0   1   2      348.09      366.13      3.46 o 
   1   1   2        0.05        1.40      0.49 o 
   2   1   2       11.38       10.88      0.65 o 
   3   1   2      160.27      171.57      2.49 o 
   4   1   2        0.26        0.11      0.57 o 
   5   1   2       24.63       26.41      1.65 o 
  -5   2   2       13.20       14.28      1.90 o 
  -4   2   2       69.97       74.48      1.74 o 
  -3   2   2        3.91        3.99      0.38 o 
  -2   2   2       48.32       48.03      1.76 o 
  -1   2   2     1049.62     1094.53      8.64 o 
   0   2   2     1588.26     1596.09     16.58 o 
   1   2   2      460.63      475.28      4.36 o 
   2   2   2       34.39       37.12      0.74 o 
   3   2   2        4.72        5.67      0.62 o 
   4   2   2        3.01        2.55      0.77 o 
   5   2   2        5.11        6.63      1.14 o 
  -5   3   2       21.35       19.93      3.02 o 
  -4   3   2        4.08        5.21      0.73 o 
  -3   3   2        3.88        3.63      0.42 o 
  -2   3   2       69.91       68.43      1.20 o 
  -1   3   2       71.68       73.83      1.07 o 
   0   3   2      377.12      420.15      4.00 o 
   1   3   2        2.82        1.65      0.23 o 
   2   3   2      203.23      221.14      1.93 o 
   3   3   2       50.23       51.02      1.49 o 
   4   3   2       29.52       32.40      1.30 o 
   5   3   2       17.13       18.86      1.58 o 
  -5   4   2        0.12        0.01      0.82 o 
  -4   4   2        1.52        0.92      0.49 o 
  -3   4   2      118.14      118.98      3.64 o 
  -2   4   2      114.12      120.99      1.35 o 
  -1   4   2      127.72      134.25      1.31 o 
   0   4   2        7.10        9.14      0.38 o 
   1   4   2       12.82       10.12      0.30 o 
   2   4   2       27.72       28.13      0.52 o 
   3   4   2      140.82      144.22      2.24 o 
   4   4   2        2.41        2.97      0.65 o 
   5   4   2       41.92       37.60      2.31 o 
  -5   5   2       11.17        7.91      1.35 o 
  -4   5   2        8.53        9.34      1.13 o 
  -3   5   2      516.81      544.60      4.61 o 
  -2   5   2      340.99      354.10      2.80 o 
  -1   5   2       84.66       82.96      0.96 o 
   0   5   2     2712.83     2884.86     28.07 o 
   1   5   2      106.10       94.70      0.88 o 
   2   5   2        0.10        0.24      0.19 o 
   3   5   2      315.45      318.72      3.79 o 
   4   5   2      325.47      323.09      4.91 o 
   5   5   2       22.38       23.54      2.65 o 
  -5   6   2        7.90        6.53      1.11 o 
  -4   6   2       28.66       29.10      1.22 o 
  -3   6   2      220.07      231.78      2.45 o 
  -2   6   2       52.83       56.56      0.78 o 
  -1   6   2       86.21       91.54      1.06 o 
   0   6   2     2430.61     2604.89     15.17 o 
   1   6   2     1148.33     1227.30      7.60 o 
   2   6   2        5.32        6.13      0.34 o 
   3   6   2       85.68       84.50      1.36 o 
   4   6   2      730.76      722.63      8.82 o 
   5   6   2        5.51        5.43      1.17 o 
  -5   7   2       24.44       21.78      1.59 o 
  -4   7   2       13.20       13.06      1.13 o 
  -3   7   2       44.86       48.26      1.03 o 
  -2   7   2       40.98       41.90      0.65 o 
  -1   7   2        9.52       10.65      0.37 o 
   0   7   2       48.64       46.58      0.55 o 
   1   7   2     1158.12     1268.97      7.83 o 
   2   7   2       56.74       59.78      0.82 o 
   3   7   2        0.24        0.53      0.42 o 
   4   7   2       99.28      100.14      2.53 o 
   5   7   2      131.63      128.51      3.25 o 
  -5   8   2        0.04        0.47      0.84 o 
  -4   8   2        1.77        1.55      0.57 o 
  -3   8   2       47.84       50.41      1.07 o 
  -2   8   2        0.68        0.05      0.23 o 
  -1   8   2       87.38       85.20      1.09 o 
   0   8   2      519.00      590.00      3.21 o 
   1   8   2       29.14       36.59      0.61 o 
   2   8   2        0.36       -0.19      0.23 o 
   3   8   2       21.30       22.49      0.91 o 
   4   8   2      231.39      231.23      4.08 o 
   5   8   2       22.99       26.60      1.83 o 
  -5   9   2        1.09        0.79      0.88 o 
  -4   9   2        4.70        5.04      0.73 o 
  -3   9   2       33.83       33.49      0.87 o 
  -2   9   2        1.79        1.58      0.32 o 
  -1   9   2       13.08       14.50      0.60 o 
   0   9   2      140.58      152.34      1.14 o 
   1   9   2      155.86      167.71      1.41 o 
   2   9   2       78.99       74.94      1.08 o 
   3   9   2       61.06       57.98      1.34 o 
   4   9   2      288.16      289.43      4.72 o 
   5   9   2       35.68       34.95      1.87 o 
  -5  10   2        0.73       -0.13      0.86 o 
  -4  10   2       17.42       19.23      0.99 o 
  -3  10   2      186.52      190.80      2.11 o 
  -2  10   2      138.04      141.21      1.75 o 
  -1  10   2       64.50       59.26      0.97 o 
   0  10   2      462.51      514.46      3.03 o 
   1  10   2      232.63      257.68      2.10 o 
   2  10   2        2.99        2.42      0.36 o 
   3  10   2      132.61      126.80      2.03 o 
   4  10   2      298.25      300.97      4.89 o 
   5  10   2        0.33        0.35      0.96 o 
  -5  11   2        1.49        0.63      1.64 o 
  -4  11   2        8.69        9.32      0.85 o 
  -3  11   2       66.86       69.08      1.24 o 
  -2  11   2       12.34       15.25      0.69 o 
  -1  11   2       65.63       59.83      0.95 o 
   0  11   2        4.98        8.08      0.32 o 
   1  11   2        1.97        0.63      0.28 o 
   2  11   2      106.18      113.54      1.36 o 
   3  11   2       55.65       53.20      1.35 o 
   4  11   2       30.08       31.67      1.62 o 
   5  11   2       24.22       25.46      1.88 o 
  -5  12   2        2.46        1.08      1.11 o 
  -4  12   2        0.00        0.13      0.70 o 
  -3  12   2       44.20       43.30      1.14 o 
  -2  12   2        0.41        0.19      0.36 o 
  -1  12   2       50.12       42.69      0.86 o 
   0  12   2       43.96       37.41      0.59 o 
   1  12   2        9.55       10.35      0.49 o 
   2  12   2       24.90       21.78      1.00 o 
   3  12   2       19.80       22.13      0.96 o 
   4  12   2       24.23       23.86      1.38 o 
   5  12   2        1.75        3.25      1.04 o 
  -5  13   2        9.38        9.42      2.27 o 
  -4  13   2       43.76       38.92      1.33 o 
  -3  13   2        3.96        4.25      0.61 o 
  -2  13   2       19.20       20.93      0.90 o 
  -1  13   2      461.10      429.57      3.51 o 
   0  13   2        7.37        6.99      0.35 o 
   1  13   2        7.32        6.39      0.51 o 
   2  13   2        0.08       -0.25      0.37 o 
   3  13   2        9.01        8.54      0.80 o 
   4  13   2       13.84       14.17      1.27 o 
   5  13   2        4.67        5.80      1.34 o 
  -5  14   2       87.52       82.13      3.54 o 
  -4  14   2        3.82        3.00      0.84 o 
  -3  14   2        0.01       -0.43      0.43 o 
  -2  14   2      398.77      374.44      3.88 o 
  -1  14   2      963.10      895.78      6.51 o 
   0  14   2      106.81       93.00      1.19 o 
   1  14   2       32.74       29.00      0.84 o 
   2  14   2      312.80      250.25      2.52 o 
   3  14   2       90.08       82.86      1.73 o 
   4  14   2        0.09       -1.41      1.42 o 
  -4  15   2        0.33        1.00      0.97 o 
  -3  15   2       40.39       38.06      1.13 o 
  -2  15   2        7.45        8.42      0.62 o 
  -1  15   2        2.47        2.56      0.49 o 
   0  15   2       90.94       88.30      1.32 o 
   1  15   2       14.82       16.01      0.72 o 
   2  15   2       12.53       15.03      0.74 o 
   3  15   2        0.50       -0.20      0.63 o 
   4  15   2        2.75        2.82      0.96 o 
  -4  16   2       21.73       22.38      1.39 o 
  -3  16   2        0.45        1.07      0.56 o 
  -2  16   2      378.90      355.02      3.32 o 
  -1  16   2      702.58      663.58      5.18 o 
   0  16   2       90.40       75.50      1.26 o 
   1  16   2        6.76        6.23      0.52 o 
   2  16   2      228.38      191.64      2.22 o 
   3  16   2       72.60       64.08      1.82 o 
   4  16   2        0.05       -0.16      0.97 o 
  -4  17   2       24.66       25.44      2.26 o 
  -3  17   2       41.34       43.26      1.58 o 
  -2  17   2       19.04       21.41      0.88 o 
  -1  17   2      391.17      357.93      3.47 o 
   0  17   2        8.06        7.00      0.60 o 
   1  17   2        8.55        8.48      0.58 o 
   2  17   2        2.07        2.25      0.55 o 
   3  17   2       42.53       36.53      1.51 o 
   4  17   2        0.79       -0.09      1.09 o 
  -4  18   2       13.60       13.55      1.27 o 
  -3  18   2        2.82        2.72      0.67 o 
  -2  18   2       51.32       46.74      1.27 o 
  -1  18   2       87.47       82.05      1.65 o 
   0  18   2        9.06        8.28      0.77 o 
   1  18   2       76.69       72.63      1.32 o 
   2  18   2       58.53       45.76      1.21 o 
   3  18   2        8.42        7.43      1.04 o 
   4  18   2        1.51        1.63      1.05 o 
  -4  19   2        3.29        4.02      1.54 o 
  -3  19   2       17.92       17.78      1.02 o 
  -2  19   2        4.05        3.74      0.64 o 
  -1  19   2       89.55       81.00      1.68 o 
   0  19   2        6.56        8.13      0.65 o 
   1  19   2        0.37        0.47      0.52 o 
   2  19   2        1.30       -0.21      0.53 o 
   3  19   2        8.06        9.45      1.11 o 
   4  19   2       34.51       34.92      2.29 o 
  -4  20   2        0.91        1.95      1.21 o 
  -3  20   2        2.76        3.50      0.74 o 
  -2  20   2       17.29       19.05      1.07 o 
  -1  20   2        6.69        7.19      0.72 o 
   0  20   2        0.63       -0.46      0.46 o 
   1  20   2        0.46       -0.19      0.50 o 
   2  20   2       11.49       11.26      0.86 o 
   3  20   2        4.36        4.05      1.65 o 
   4  20   2       31.63       36.25      2.67 o 
  -3  21   2       30.09       30.87      1.22 o 
  -2  21   2       16.57       17.81      1.09 o 
  -1  21   2       12.08       12.51      0.86 o 
   0  21   2       87.88       83.74      1.62 o 
   1  21   2       58.22       55.82      1.35 o 
   2  21   2        7.32        8.75      0.96 o 
   3  21   2       36.87       39.29      1.82 o 
  -3  22   2        8.32        7.29      1.02 o 
  -2  22   2       12.30       13.63      1.53 o 
  -1  22   2        1.74        2.01      0.63 o 
   0  22   2        8.57       10.19      0.81 o 
   1  22   2        0.12        0.18      0.59 o 
   2  22   2        5.98        5.16      0.85 o 
   3  22   2        0.17        2.27      0.97 o 
  -3  23   2        7.35        8.75      2.38 o 
  -2  23   2        1.31        1.83      0.77 o 
  -1  23   2        1.18        1.56      0.64 o 
   0  23   2       16.80       18.04      1.16 o 
   1  23   2       48.41       52.17      1.40 o 
   2  23   2       10.68        9.48      1.10 o 
   3  23   2        4.59        4.56      1.27 o 
  -3  24   2       62.19       61.79      2.82 o 
  -2  24   2        0.97        1.90      1.22 o 
  -1  24   2        8.11       10.53      0.88 o 
   0  24   2      187.08      189.51      3.46 o 
   1  24   2       60.86       64.69      1.59 o 
   2  24   2        8.28        6.79      1.07 o 
   3  24   2        3.11        1.86      2.45 o 
  -2  25   2       36.60       35.01      1.57 o 
  -1  25   2       17.56       19.03      1.36 o 
   0  25   2       40.08       39.32      1.40 o 
   1  25   2        3.19        5.54      1.00 o 
   2  25   2        4.55        4.34      1.20 o 
  -2  26   2       47.36       44.47      2.27 o 
  -1  26   2       26.11       27.29      1.70 o 
   0  26   2        0.40        1.28      0.97 o 
   1  26   2        3.60        3.96      1.16 o 
   2  26   2        0.59        2.12      1.24 o 
  -2  27   2        2.40        5.33      1.20 o 
  -1  27   2        1.15        3.68      0.97 o 
   0  27   2        6.67        8.26      1.25 o 
   1  27   2        0.86        3.91      1.71 o 
  -1  28   2       14.31       16.79      1.82 o 
   0  28   2        1.06        3.19      1.28 o 
   1  28   2        1.80        2.84      1.24 o 
  -5   1   3       53.50       52.86      1.76 o 
  -4   1   3       43.40       43.83      1.38 o 
  -3   1   3       88.70       91.97      1.36 o 
  -2   1   3      949.73     1041.36      7.03 o 
  -1   1   3       55.34       63.56      0.84 o 
   0   1   3      996.91     1053.14      8.40 o 
   1   1   3       14.77       13.71      0.59 o 
   2   1   3      111.55      136.06      1.92 o 
   3   1   3        9.56       10.53      1.39 o 
   4   1   3        6.30        5.97      1.05 o 
   5   1   3       21.00       20.67      1.54 o 
  -5   2   3        3.22        2.77      1.06 o 
  -4   2   3        0.00       -0.49      0.49 o 
  -3   2   3       24.99       29.86      0.87 o 
  -2   2   3     1872.93     2086.66     14.49 o 
  -1   2   3       45.23       47.86      0.64 o 
   0   2   3     1295.66     1369.48      9.92 o 
   1   2   3      323.59      367.64      3.14 o 
   2   2   3      494.78      548.97      5.38 o 
   3   2   3       21.85       24.45      0.99 o 
   4   2   3        5.70        4.84      0.76 o 
   5   2   3       21.06       19.30      1.56 o 
  -5   3   3       65.85       54.21      2.54 o 
  -4   3   3        8.94        8.48      0.84 o 
  -3   3   3       11.57       12.80      0.60 o 
  -2   3   3      553.51      623.40      5.92 o 
  -1   3   3      359.90      382.76      2.88 o 
   0   3   3        4.55        7.73      0.36 o 
   1   3   3        3.07        4.94      0.22 o 
   2   3   3       86.12       93.71      1.42 o 
   3   3   3       52.87       51.22      1.33 o 
   4   3   3       34.34       32.50      1.28 o 
   5   3   3       47.32       47.52      2.04 o 
  -5   4   3        0.31        0.66      1.14 o 
  -4   4   3        1.53        1.08      0.57 o 
  -3   4   3        7.82        8.54      0.53 o 
  -2   4   3       54.99       56.44      0.89 o 
  -1   4   3       58.33       68.25      0.98 o 
   0   4   3        0.01        0.49      0.37 o 
   1   4   3      181.95      214.56      1.60 o 
   2   4   3        5.14        4.51      0.31 o 
   3   4   3       83.23       76.26      2.72 o 
   4   4   3       12.71       12.82      1.36 o 
   5   4   3        7.42        9.15      1.28 o 
  -5   5   3        8.61        5.59      3.08 o 
  -4   5   3       11.11       12.30      1.25 o 
  -3   5   3        3.59        4.08      0.42 o 
  -2   5   3       22.00       25.44      0.55 o 
  -1   5   3      103.33      106.86      1.20 o 
   0   5   3      426.39      455.82      3.36 o 
   1   5   3      147.80      158.72      1.23 o 
   2   5   3       59.91       60.69      0.78 o 
   3   5   3       18.72       19.85      0.93 o 
   4   5   3       28.45       25.86      1.40 o 
   5   5   3       38.88       32.51      1.77 o 
  -5   6   3        8.18        8.26      2.16 o 
  -4   6   3       83.20       82.84      1.67 o 
  -3   6   3      150.14      156.15      1.63 o 
  -2   6   3        1.54        1.13      0.24 o 
  -1   6   3        3.47        4.95      0.29 o 
   0   6   3      210.24      236.59      1.63 o 
   1   6   3      134.95      146.28      1.19 o 
   2   6   3        0.30        0.16      0.23 o 
   3   6   3       77.74       75.73      1.49 o 
   4   6   3        0.68        0.37      0.71 o 
   5   6   3        1.53        1.37      0.97 o 
  -5   7   3        0.24       -1.24      1.37 o 
  -4   7   3       29.47       30.25      1.13 o 
  -3   7   3       12.82       15.37      0.58 o 
  -2   7   3        1.98        2.52      0.28 o 
  -1   7   3       10.89       11.15      0.41 o 
   0   7   3      103.79      136.37      1.16 o 
   1   7   3      130.08      117.08      1.04 o 
   2   7   3        1.80        2.55      0.30 o 
   3   7   3      155.32      157.29      2.57 o 
   4   7   3        1.47        1.86      0.92 o 
   5   7   3        0.70        0.03      1.07 o 
  -5   8   3        1.09       -1.03      1.07 o 
  -4   8   3      117.09      114.16      2.20 o 
  -3   8   3        6.72        7.86      0.54 o 
  -2   8   3       20.33       18.94      0.56 o 
  -1   8   3      618.34      651.43      4.36 o 
   0   8   3      937.67     1070.64      6.39 o 
   1   8   3        2.64        4.39      0.28 o 
   2   8   3       77.62       78.78      0.99 o 
   3   8   3      695.01      683.39      7.21 o 
   4   8   3      289.40      284.59      4.69 o 
   5   8   3       13.00       13.05      1.78 o 
  -5   9   3        0.06       -0.38      1.11 o 
  -4   9   3       54.90       52.29      1.39 o 
  -3   9   3      165.16      163.91      2.07 o 
  -2   9   3        1.19        0.84      0.29 o 
  -1   9   3       22.51       25.85      0.61 o 
   0   9   3      682.42      730.14      4.54 o 
   1   9   3        9.96       15.89      0.44 o 
   2   9   3        0.97        0.75      0.31 o 
   3   9   3        0.03        0.34      0.68 o 
   4   9   3      319.09      310.89      4.99 o 
   5   9   3        6.82        7.17      2.61 o 
  -5  10   3        3.47        2.29      1.79 o 
  -4  10   3       18.86       18.19      1.00 o 
  -3  10   3       74.65       76.13      1.27 o 
  -2  10   3       43.28       42.97      0.97 o 
  -1  10   3       44.23       50.32      0.83 o 
   0  10   3      748.80      769.73      4.56 o 
   1  10   3       15.34       19.82      0.51 o 
   2  10   3        5.73        7.40      0.49 o 
   3  10   3      457.52      451.09      4.70 o 
   4  10   3       55.60       56.30      2.45 o 
   5  10   3        7.10        8.65      1.32 o 
  -5  11   3       30.46       28.27      2.27 o 
  -4  11   3       20.06       20.81      1.05 o 
  -3  11   3       21.13       21.06      0.86 o 
  -2  11   3        1.19        1.04      0.39 o 
  -1  11   3      135.54      136.09      1.47 o 
   0  11   3       67.36       58.99      0.75 o 
   1  11   3       15.29       13.61      0.52 o 
   2  11   3       57.57       55.16      0.96 o 
   3  11   3      324.33      308.83      3.64 o 
   4  11   3       14.77       15.23      3.17 o 
   5  11   3        1.79        2.16      1.09 o 
  -5  12   3        2.08       -0.15      1.25 o 
  -4  12   3       13.72       13.54      1.74 o 
  -3  12   3       49.38       50.36      1.21 o 
  -2  12   3       61.44       59.12      1.18 o 
  -1  12   3       14.25       15.24      0.66 o 
   0  12   3        8.95       13.69      0.47 o 
   1  12   3       31.42       31.74      0.73 o 
   2  12   3       30.36       28.89      0.76 o 
   3  12   3       73.47       71.49      1.57 o 
   4  12   3       18.00       19.58      1.51 o 
   5  12   3        5.93        9.23      1.60 o 
  -5  13   3        3.92        5.01      1.88 o 
  -4  13   3        0.49       -0.96      1.58 o 
  -3  13   3        5.86        5.78      0.67 o 
  -2  13   3       40.81       41.11      1.04 o 
  -1  13   3       17.22       16.14      0.76 o 
   0  13   3        7.51        9.85      0.44 o 
   1  13   3       35.66       22.37      0.67 o 
   2  13   3       26.35       22.58      0.85 o 
   3  13   3        7.70        7.66      0.82 o 
   4  13   3        7.18        9.26      1.12 o 
  -5  14   3        3.63        5.19      2.55 o 
  -4  14   3        0.00       -0.61      1.30 o 
  -3  14   3        9.67       11.22      0.91 o 
  -2  14   3       92.08       90.29      1.51 o 
  -1  14   3       87.26       84.50      1.21 o 
   0  14   3       16.44       12.86      0.57 o 
   1  14   3        5.04        2.32      0.41 o 
   2  14   3       42.11       32.08      1.00 o 
   3  14   3        4.05        4.57      1.29 o 
   4  14   3        0.52        0.53      0.83 o 
  -4  15   3        7.94        9.05      1.39 o 
  -3  15   3        3.00        3.74      0.85 o 
  -2  15   3      742.14      703.26      5.52 o 
  -1  15   3      478.22      446.26      3.73 o 
   0  15   3       59.90       56.01      0.98 o 
   1  15   3       29.63       25.06      0.74 o 
   2  15   3      245.76      196.62      2.44 o 
   3  15   3        7.78        7.72      0.84 o 
   4  15   3       17.92       15.82      1.34 o 
  -4  16   3       16.78       19.40      1.73 o 
  -3  16   3      126.76      123.28      1.99 o 
  -2  16   3     1516.02     1420.49     10.08 o 
  -1  16   3       35.97       34.93      0.92 o 
   0  16   3        0.15       -0.39      0.39 o 
   1  16   3      305.23      226.27      2.38 o 
   2  16   3      173.01      136.21      1.84 o 
   3  16   3       11.08       11.77      1.11 o 
   4  16   3        1.25        0.54      0.92 o 
  -4  17   3        0.07       -0.46      1.40 o 
  -3  17   3       51.50       50.36      1.35 o 
  -2  17   3       77.44       77.54      1.42 o 
  -1  17   3      102.31       95.91      1.60 o 
   0  17   3        0.02       -0.40      0.40 o 
   1  17   3       12.45        7.80      0.62 o 
   2  17   3       42.38       36.40      1.08 o 
   3  17   3        7.64        8.28      1.04 o 
   4  17   3        8.20        8.60      1.49 o 
  -4  18   3        6.27        5.64      2.27 o 
  -3  18   3       13.81       16.10      0.96 o 
  -2  18   3      209.74      201.71      2.39 o 
  -1  18   3      298.39      273.22      3.03 o 
   0  18   3        0.12       -0.46      0.46 o 
   1  18   3       44.78       34.92      1.18 o 
   2  18   3        5.74        3.47      0.61 o 
   3  18   3        0.89        2.21      0.91 o 
   4  18   3       12.98       12.42      1.56 o 
  -4  19   3        0.06        1.81      1.24 o 
  -3  19   3        3.19        4.07      1.01 o 
  -2  19   3       15.50       17.84      0.93 o 
  -1  19   3       80.44       76.58      1.51 o 
   0  19   3        5.71        6.28      0.65 o 
   1  19   3       13.88       13.90      0.82 o 
   2  19   3       33.40       28.47      1.05 o 
   3  19   3       26.07       28.57      1.58 o 
   4  19   3        9.69       12.72      1.60 o 
  -4  20   3        4.69        3.61      2.17 o 
  -3  20   3       54.06       52.24      1.45 o 
  -2  20   3        1.14        1.41      0.68 o 
  -1  20   3        0.54        0.99      0.55 o 
   0  20   3       13.47       12.18      0.81 o 
   1  20   3       22.63       23.60      0.98 o 
   2  20   3        0.09       -0.51      0.96 o 
   3  20   3        7.54        9.78      1.20 o 
  -3  21   3       76.14       76.15      2.06 o 
  -2  21   3        1.08        1.63      0.62 o 
  -1  21   3       53.32       50.62      1.31 o 
   0  21   3        0.25        0.47      0.55 o 
   1  21   3        4.57        4.16      0.67 o 
   2  21   3       22.21       21.21      1.17 o 
   3  21   3       68.20       70.83      3.12 o 
  -3  22   3        1.42        2.07      1.39 o 
  -2  22   3       15.34       17.16      1.04 o 
  -1  22   3       37.13       38.23      1.19 o 
   0  22   3      204.50      208.74      2.96 o 
   1  22   3       15.16       15.68      0.98 o 
   2  22   3        0.31        1.00      0.74 o 
   3  22   3      272.84      283.22      4.43 o 
  -3  23   3        4.81        2.48      1.75 o 
  -2  23   3        1.52        1.40      0.77 o 
  -1  23   3        0.10        0.00      0.60 o 
   0  23   3      104.11       99.72      2.03 o 
   1  23   3        4.34        4.42      0.76 o 
   2  23   3        4.37        5.08      0.90 o 
   3  23   3       13.91       12.94      1.66 o 
  -3  24   3        2.96        3.41      2.03 o 
  -2  24   3        0.69        1.83      0.96 o 
  -1  24   3        1.65        2.20      0.90 o 
   0  24   3        4.87        6.40      0.85 o 
   1  24   3       15.60       16.06      1.13 o 
   2  24   3       14.11       14.45      1.44 o 
   3  24   3        2.81        4.97      4.69 o 
  -2  25   3        6.26        5.87      0.99 o 
  -1  25   3        4.40        6.50      1.01 o 
   0  25   3       34.48       37.08      1.37 o 
   1  25   3       13.16       14.67      1.90 o 
   2  25   3        0.36       -0.21      1.77 o 
  -2  26   3        3.43        7.36      1.31 o 
  -1  26   3       26.67       27.67      1.44 o 
   0  26   3       35.15       40.36      1.88 o 
   1  26   3        0.79        0.22      1.10 o 
   2  26   3        8.07       11.85      2.21 o 
  -1  27   3        1.30        4.91      2.33 o 
   0  27   3        0.29        1.51      0.99 o 
   1  27   3        4.88        8.06      1.55 o 
  -1  28   3        4.49        9.87      1.45 o 
   0  28   3        1.79        3.31      1.27 o 
   1  28   3       10.94       16.78      2.90 o 
  -5   0   4       14.37       14.86      2.96 o 
  -4   0   4        0.07        0.38      0.67 o 
  -3   0   4     2842.57     3039.16     31.20 o 
  -2   0   4      830.56      891.63      8.49 o 
  -1   0   4      124.39      123.95      1.66 o 
   0   0   4     1229.27     1311.54     13.59 o 
   1   0   4     3091.25     3541.03     34.11 o 
   2   0   4        0.25       -0.32      0.32 o 
   3   0   4        5.20        3.40      1.32 o 
   4   0   4       37.35       36.53      1.94 o 
   5   0   4       18.44       19.97      2.02 o 
  -5   1   4        0.12       -0.69      1.51 o 
  -4   1   4       10.57       10.28      0.71 o 
  -3   1   4      326.50      363.60      3.33 o 
  -2   1   4     2267.74     2455.51     15.14 o 
  -1   1   4       17.58       18.77      0.49 o 
   0   1   4       20.84       19.24      0.49 o 
   1   1   4     1180.85     1302.38     10.03 o 
   2   1   4      245.69      280.75      3.23 o 
   3   1   4       20.83       19.26      1.31 o 
   4   1   4       31.28       31.21      1.29 o 
   5   1   4       23.07       23.39      3.14 o 
  -5   2   4       19.37       20.21      2.72 o 
  -4   2   4        3.54        2.91      0.63 o 
  -3   2   4       48.59       45.90      1.45 o 
  -2   2   4     1254.69     1361.20      8.67 o 
  -1   2   4       70.98       76.04      0.84 o 
   0   2   4      279.76      292.25      2.68 o 
   1   2   4       25.62       26.84      0.58 o 
   2   2   4        1.14        2.15      0.44 o 
   3   2   4        0.25       -0.19      0.44 o 
   4   2   4       20.22       21.34      1.18 o 
   5   2   4       31.63       29.64      1.76 o 
  -5   3   4        4.60        5.70      2.65 o 
  -4   3   4       10.91       12.56      0.86 o 
  -3   3   4       16.40       15.45      0.92 o 
  -2   3   4      293.46      308.14      2.43 o 
  -1   3   4      290.70      304.05      2.45 o 
   0   3   4       41.23       42.35      0.75 o 
   1   3   4      427.34      473.20      3.70 o 
   2   3   4        1.64        1.86      0.55 o 
   3   3   4       18.14       19.48      1.06 o 
   4   3   4      111.35      105.45      2.22 o 
   5   3   4       34.74       32.71      1.79 o 
  -5   4   4        0.18       -2.10      2.10 o 
  -4   4   4      166.88      169.40      2.09 o 
  -3   4   4        1.73        1.22      0.45 o 
  -2   4   4       17.17       19.19      0.53 o 
  -1   4   4       11.60       10.85      0.53 o 
   0   4   4       27.45       27.15      0.62 o 
   1   4   4       15.59       15.31      0.41 o 
   2   4   4       59.89       59.17      1.43 o 
   3   4   4       57.84       59.81      1.70 o 
   4   4   4       41.92       37.68      1.61 o 
   5   4   4       14.26       13.99      1.48 o 
  -5   5   4        7.76        8.84      2.83 o 
  -4   5   4      141.29      146.62      2.45 o 
  -3   5   4       17.75       18.28      0.64 o 
  -2   5   4       51.92       52.72      0.78 o 
  -1   5   4      279.21      276.60      2.50 o 
   0   5   4       15.27       11.80      0.51 o 
   1   5   4       21.86       23.89      0.45 o 
   2   5   4      601.79      604.84      4.85 o 
   3   5   4       29.90       26.65      1.07 o 
   4   5   4       24.98       25.33      1.40 o 
   5   5   4        1.88        2.31      1.03 o 
  -5   6   4       42.66       37.93      3.87 o 
  -4   6   4        0.25        0.03      0.61 o 
  -3   6   4       43.82       44.35      0.81 o 
  -2   6   4        8.03        9.47      0.41 o 
  -1   6   4     1487.21     1577.20      9.41 o 
   0   6   4      150.29      138.96      1.48 o 
   1   6   4        7.75        5.63      0.28 o 
   2   6   4      993.49      975.73      6.78 o 
   3   6   4      686.33      679.21      6.56 o 
   4   6   4       13.49       11.21      1.16 o 
   5   6   4        0.15        0.05      0.94 o 
  -5   7   4        1.79        0.54      2.38 o 
  -4   7   4       64.67       60.67      1.48 o 
  -3   7   4        0.06       -0.29      0.29 o 
  -2   7   4        0.33        0.44      0.29 o 
  -1   7   4     1063.02     1146.74      6.66 o 
   0   7   4      765.32      844.31      5.60 o 
   1   7   4       61.28       68.47      0.82 o 
   2   7   4       40.20       44.22      0.75 o 
   3   7   4     1290.47     1232.43     11.76 o 
   4   7   4       71.72       75.25      2.26 o 
   5   7   4        3.73        3.38      1.55 o 
  -5   8   4        9.26        8.82      1.98 o 
  -4   8   4        0.00       -0.10      0.59 o 
  -3   8   4        0.47       -0.20      0.33 o 
  -2   8   4       85.97       86.06      1.16 o 
  -1   8   4      238.66      268.08      2.05 o 
   0   8   4       34.19       35.21      0.59 o 
   1   8   4      113.55       96.54      0.98 o 
   2   8   4       36.89       33.76      0.70 o 
   3   8   4      252.80      256.07      3.61 o 
   4   8   4        4.28        2.38      0.92 o 
   5   8   4        6.69        3.80      1.16 o 
  -5   9   4        2.33        1.31      1.70 o 
  -4   9   4        1.71        0.88      0.62 o 
  -3   9   4       15.28       15.66      0.68 o 
  -2   9   4        9.85       10.54      0.52 o 
  -1   9   4       89.14       97.29      1.04 o 
   0   9   4      214.50      225.17      1.87 o 
   1   9   4       48.57       42.98      0.69 o 
   2   9   4      366.01      349.29      2.96 o 
   3   9   4      380.60      371.94      4.67 o 
   4   9   4       23.15       22.35      1.49 o 
   5   9   4        4.70        2.80      1.10 o 
  -5  10   4       17.33       15.74      2.30 o 
  -4  10   4       75.29       73.56      1.70 o 
  -3  10   4       16.88       17.06      0.77 o 
  -2  10   4       10.78       11.32      0.56 o 
  -1  10   4      227.64      248.37      1.96 o 
   0  10   4       55.69       58.41      0.80 o 
   1  10   4        3.92        4.92      0.39 o 
   2  10   4      307.11      286.52      2.60 o 
   3  10   4      119.45      117.99      2.34 o 
   4  10   4        0.30       -0.75      0.75 o 
   5  10   4        0.25       -0.45      0.93 o 
  -5  11   4       17.56       19.49      2.35 o 
  -4  11   4       42.71       40.44      2.11 o 
  -3  11   4       31.18       31.87      0.99 o 
  -2  11   4       17.57       17.63      1.17 o 
  -1  11   4       10.30       13.48      0.49 o 
   0  11   4        6.61        5.46      0.40 o 
   1  11   4      123.35      123.98      1.37 o 
   2  11   4       37.03       38.74      0.84 o 
   3  11   4        3.52        2.35      0.75 o 
   4  11   4       87.15       88.24      2.55 o 
   5  11   4        0.03       -1.34      1.75 o 
  -5  12   4        0.16       -0.52      3.20 o 
  -4  12   4       53.34       49.14      1.71 o 
  -3  12   4        1.72        1.87      0.64 o 
  -2  12   4       51.02       51.28      1.17 o 
  -1  12   4        3.49        2.45      0.37 o 
   0  12   4       50.72       48.16      0.75 o 
   1  12   4        6.72       12.92      0.56 o 
   2  12   4        1.70        0.46      0.37 o 
   3  12   4       42.03       37.92      1.40 o 
   4  12   4       38.91       38.99      1.93 o 
  -5  13   4        4.87        5.22      2.93 o 
  -4  13   4        5.24        5.12      1.14 o 
  -3  13   4       52.41       50.91      1.44 o 
  -2  13   4      438.89      411.17      3.82 o 
  -1  13   4        1.12        0.73      0.33 o 
   0  13   4       15.49       11.99      0.50 o 
   1  13   4       93.30       67.01      1.06 o 
   2  13   4        5.77        3.33      0.46 o 
   3  13   4        1.90        1.38      0.77 o 
   4  13   4        3.93        5.10      0.97 o 
  -4  14   4        0.00        0.25      0.97 o 
  -3  14   4      392.17      367.21      4.68 o 
  -2  14   4      155.53      145.18      1.84 o 
  -1  14   4      120.22      109.38      1.36 o 
   0  14   4        0.07       -0.36      0.36 o 
   1  14   4      365.05      283.44      2.50 o 
   2  14   4       50.86       44.27      1.04 o 
   3  14   4        0.22       -0.54      0.54 o 
   4  14   4        4.00        0.84      0.87 o 
  -4  15   4        9.53        9.33      1.23 o 
  -3  15   4        7.88       10.29      0.97 o 
  -2  15   4        2.40        1.87      0.49 o 
  -1  15   4       70.39       68.33      1.09 o 
   0  15   4        0.02       -0.29      0.48 o 
   1  15   4        6.00        6.72      0.52 o 
   2  15   4        0.46        0.05      0.44 o 
   3  15   4       11.58       12.07      1.33 o 
   4  15   4       17.63       20.85      1.52 o 
  -4  16   4        6.21        4.84      1.32 o 
  -3  16   4      233.83      217.44      3.46 o 
  -2  16   4      139.54      132.65      1.72 o 
  -1  16   4       33.67       27.40      0.77 o 
   0  16   4       38.55       32.45      0.95 o 
   1  16   4      199.45      159.92      1.80 o 
   2  16   4       22.74       22.26      1.07 o 
   3  16   4        0.01       -0.69      0.69 o 
   4  16   4        0.62       -0.83      0.83 o 
  -4  17   4       10.87       11.29      1.53 o 
  -3  17   4      229.04      221.33      3.18 o 
  -2  17   4      411.75      387.78      3.42 o 
  -1  17   4       22.19       21.20      0.88 o 
   0  17   4        0.01       -0.42      0.42 o 
   1  17   4       90.37       63.14      1.14 o 
   2  17   4       62.42       50.86      1.40 o 
   3  17   4        1.39        0.66      0.73 o 
   4  17   4        8.25        9.22      1.95 o 
  -4  18   4        8.85        8.02      1.36 o 
  -3  18   4       43.95       42.12      1.38 o 
  -2  18   4       38.49       37.85      1.01 o 
  -1  18   4        8.78        8.86      0.71 o 
   0  18   4       17.20       21.03      0.88 o 
   1  18   4       34.15       24.25      0.95 o 
   2  18   4        0.21        0.20      0.67 o 
   3  18   4       16.13       14.71      1.30 o 
   4  18   4       32.87       31.00      1.99 o 
  -4  19   4        2.34        1.52      1.69 o 
  -3  19   4       14.10       12.76      1.03 o 
  -2  19   4       36.00       33.76      1.04 o 
  -1  19   4       15.07       15.76      0.93 o 
   0  19   4        9.25        7.74      0.71 o 
   1  19   4       13.59       12.86      0.91 o 
   2  19   4       17.15       20.27      0.99 o 
   3  19   4       19.87       20.41      1.44 o 
   4  19   4       48.00       50.80      4.50 o 
  -4  20   4        1.71        2.08      1.85 o 
  -3  20   4        5.66        6.13      0.95 o 
  -2  20   4        8.45        9.07      0.80 o 
  -1  20   4        0.03       -0.33      0.51 o 
   0  20   4       24.07       24.36      1.04 o 
   1  20   4        1.29       -0.01      0.47 o 
   2  20   4        6.00        6.98      0.88 o 
   3  20   4       10.19       10.60      1.28 o 
  -3  21   4        0.01        1.15      1.27 o 
  -2  21   4        5.38        4.88      0.76 o 
  -1  21   4       67.93       65.08      1.47 o 
   0  21   4       30.02       31.32      1.08 o 
   1  21   4       23.62       25.45      1.54 o 
   2  21   4       68.16       63.08      2.24 o 
   3  21   4       93.89       97.41      2.53 o 
  -3  22   4        4.72        5.44      1.40 o 
  -2  22   4       10.47       12.23      0.91 o 
  -1  22   4        7.05        8.31      0.78 o 
   0  22   4        2.73        4.14      0.69 o 
   1  22   4        5.13        6.02      0.95 o 
   2  22   4       24.04       29.59      1.78 o 
   3  22   4       28.67       37.03      1.85 o 
  -3  23   4        1.36        0.78      1.77 o 
  -2  23   4        2.79        4.69      1.23 o 
  -1  23   4      132.52      134.36      2.21 o 
   0  23   4       37.34       44.46      1.41 o 
   1  23   4        7.33        7.39      1.03 o 
   2  23   4        0.42       -0.07      1.01 o 
   3  23   4       96.54      102.62      3.12 o 
  -3  24   4        0.23        0.47      2.56 o 
  -2  24   4       43.71       44.03      2.07 o 
  -1  24   4      128.45      129.17      2.21 o 
   0  24   4        4.29        5.95      0.83 o 
   1  24   4       26.03       26.51      1.47 o 
   2  24   4      106.65      101.58      2.95 o 
  -2  25   4       14.93       14.10      3.84 o 
  -1  25   4        1.66        4.05      0.93 o 
   0  25   4        4.59        5.34      1.08 o 
   1  25   4        0.00        1.05      1.92 o 
   2  25   4       35.93       36.79      2.66 o 
  -2  26   4        3.39        4.23      1.75 o 
  -1  26   4        7.44       10.85      1.34 o 
   0  26   4        0.17        1.93      0.97 o 
   1  26   4        0.51        1.37      1.26 o 
   2  26   4        7.01        9.38      1.86 o 
  -1  27   4        1.83        6.61      1.38 o 
   0  27   4        1.68        2.21      0.96 o 
   1  27   4        2.98        4.32      1.70 o 
   0  28   4        2.66        2.76      1.18 o 
  -5   1   5       15.37       16.42      1.38 o 
  -4   1   5      103.74      104.58      2.02 o 
  -3   1   5      721.46      748.66      5.81 o 
  -2   1   5        7.42        7.68      0.46 o 
  -1   1   5       54.71       62.89      0.98 o 
   0   1   5       96.37      118.77      1.40 o 
   1   1   5      257.44      318.89      2.91 o 
   2   1   5       23.33       20.36      0.83 o 
   3   1   5       35.13       33.46      1.17 o 
   4   1   5       64.91       56.91      1.69 o 
   5   1   5        9.81        8.36      1.27 o 
  -5   2   5       13.47       12.36      1.27 o 
  -4   2   5       91.24       93.77      2.17 o 
  -3   2   5       47.08       54.01      1.42 o 
  -2   2   5        7.15        8.21      0.46 o 
  -1   2   5      386.63      391.30      3.09 o 
   0   2   5      371.67      422.71      3.78 o 
   1   2   5      100.16      106.90      1.31 o 
   2   2   5       66.70       79.29      1.52 o 
   3   2   5       13.88       12.04      1.30 o 
   4   2   5       22.68       20.19      1.16 o 
   5   2   5        2.11        3.18      1.06 o 
  -5   3   5        0.24       -0.71      2.49 o 
  -4   3   5        0.36       -0.52      0.56 o 
  -3   3   5      459.55      474.32      3.95 o 
  -2   3   5        2.75        3.67      0.31 o 
  -1   3   5       66.00       75.70      0.98 o 
   0   3   5      150.84      153.45      1.94 o 
   1   3   5       73.70       92.54      1.13 o 
   2   3   5       14.05       14.91      1.48 o 
   3   3   5       43.34       36.49      1.23 o 
   4   3   5        2.96        2.13      0.68 o 
   5   3   5        0.15       -0.45      0.96 o 
  -5   4   5       11.86       10.98      3.07 o 
  -4   4   5        1.71        1.89      0.67 o 
  -3   4   5       42.67       47.04      1.28 o 
  -2   4   5       10.74       13.79      0.51 o 
  -1   4   5       49.07       54.33      0.75 o 
   0   4   5       12.16       17.16      0.64 o 
   1   4   5       27.90       27.08      0.61 o 
   2   4   5      110.06       97.62      1.71 o 
   3   4   5       19.67       18.19      1.18 o 
   4   4   5       83.36       82.99      2.35 o 
   5   4   5       33.36       32.59      2.57 o 
  -5   5   5       20.95       26.38      3.73 o 
  -4   5   5       18.44       19.65      0.97 o 
  -3   5   5        3.90        4.01      0.43 o 
  -2   5   5       39.83       37.37      0.77 o 
  -1   5   5      194.87      210.71      2.12 o 
   0   5   5      180.27      192.11      1.85 o 
   1   5   5       47.70       47.12      0.76 o 
   2   5   5      208.06      186.22      5.53 o 
   3   5   5        0.27        0.62      0.48 o 
   4   5   5       14.95       15.34      1.33 o 
   5   5   5        1.33        1.60      1.06 o 
  -5   6   5       63.65       61.20      4.54 o 
  -4   6   5       36.49       37.73      1.48 o 
  -3   6   5        5.42        6.08      0.49 o 
  -2   6   5        4.55        5.72      0.47 o 
  -1   6   5       51.94       59.35      0.83 o 
   0   6   5       93.77      103.05      1.18 o 
   1   6   5        1.24        1.31      0.24 o 
   2   6   5        5.33        5.61      0.55 o 
   3   6   5        0.83        0.32      0.48 o 
   4   6   5       15.82       15.92      1.34 o 
   5   6   5        1.54        0.89      1.01 o 
  -5   7   5       17.08       15.78      3.25 o 
  -4   7   5        1.97        1.34      0.73 o 
  -3   7   5        0.07       -0.31      0.34 o 
  -2   7   5       76.57       78.16      1.11 o 
  -1   7   5       51.49       62.35      0.83 o 
   0   7   5      178.91      174.99      1.66 o 
   1   7   5       15.37       11.90      0.42 o 
   2   7   5        3.20        3.03      0.52 o 
   3   7   5        2.21        1.08      0.80 o 
   4   7   5        0.08        0.00      1.10 o 
   5   7   5        6.43        5.01      1.18 o 
  -5   8   5        9.57        9.54      2.89 o 
  -4   8   5        2.77        2.32      0.80 o 
  -3   8   5       20.07       20.06      0.79 o 
  -2   8   5      297.66      312.73      2.81 o 
  -1   8   5        7.47       11.92      0.65 o 
   0   8   5       77.37       76.24      1.00 o 
   1   8   5        0.65       -0.16      0.21 o 
   2   8   5      893.83      847.20      7.38 o 
   3   8   5       31.96       32.09      1.35 o 
   4   8   5       54.59       58.85      2.11 o 
   5   8   5       24.00       26.05      2.22 o 
  -5   9   5       76.98       65.96      3.45 o 
  -4   9   5       14.80       15.18      1.07 o 
  -3   9   5        0.65        0.43      0.63 o 
  -2   9   5      102.84      109.31      1.47 o 
  -1   9   5      772.52      812.44      5.91 o 
   0   9   5       18.39       16.42      0.56 o 
   1   9   5        6.50        7.95      0.40 o 
   2   9   5      982.58      921.99      8.95 o 
   3   9   5      400.54      386.63      5.45 o 
   4   9   5       13.38       13.74      1.35 o 
   5   9   5        0.09        0.20      1.32 o 
  -5  10   5        9.02        7.66      2.02 o 
  -4  10   5       54.60       49.80      1.54 o 
  -3  10   5        6.95        7.59      0.78 o 
  -2  10   5      120.21      122.90      1.59 o 
  -1  10   5       60.42       55.21      0.88 o 
   0  10   5        2.31        3.54      0.43 o 
   1  10   5      167.34      161.01      1.57 o 
   2  10   5      826.21      772.70      7.77 o 
   3  10   5       12.06       13.19      1.39 o 
   4  10   5        0.12        0.34      0.86 o 
  -5  11   5        4.49        6.41      3.33 o 
  -4  11   5        6.21        6.33      0.92 o 
  -3  11   5        3.56        3.68      0.71 o 
  -2  11   5       31.15       33.33      1.00 o 
  -1  11   5        0.45        0.17      0.31 o 
   0  11   5        0.12       -0.29      0.29 o 
   1  11   5      204.72      181.43      2.04 o 
   2  11   5      109.46       98.77      1.76 o 
   3  11   5        0.00       -0.59      0.59 o 
   4  11   5        1.67        1.44      0.91 o 
  -5  12   5       23.71       24.54      2.65 o 
  -4  12   5        1.10        1.35      0.82 o 
  -3  12   5       56.72       55.07      1.50 o 
  -2  12   5        1.56        1.48      0.51 o 
  -1  12   5       10.22       12.78      0.62 o 
   0  12   5       15.25       16.47      0.60 o 
   1  12   5       43.36       39.46      1.06 o 
   2  12   5        0.71        0.38      0.51 o 
   3  12   5        8.85       10.49      1.15 o 
   4  12   5        0.00       -0.13      1.00 o 
  -4  13   5       21.32       22.72      1.33 o 
  -3  13   5        2.02        2.35      0.74 o 
  -2  13   5       58.23       55.60      1.27 o 
  -1  13   5        4.46        3.17      0.42 o 
   0  13   5       37.10       30.59      0.75 o 
   1  13   5        6.40        5.49      0.50 o 
   2  13   5       21.53       21.63      1.00 o 
   3  13   5       55.02       55.39      1.69 o 
   4  13   5       57.64       56.90      1.94 o 
  -4  14   5       12.21       11.63      1.14 o 
  -3  14   5       58.31       62.13      1.66 o 
  -2  14   5       70.63       72.18      1.34 o 
  -1  14   5       25.18       25.78      0.84 o 
   0  14   5        4.55        2.42      0.44 o 
   1  14   5        0.33        0.02      0.36 o 
   2  14   5        0.16       -0.45      0.57 o 
   3  14   5       22.63       25.63      1.43 o 
   4  14   5       69.55       71.02      2.16 o 
  -4  15   5       67.52       64.25      1.88 o 
  -3  15   5     1004.12      946.94      8.84 o 
  -2  15   5       34.19       31.81      1.37 o 
  -1  15   5       12.70       14.34      0.67 o 
   0  15   5      282.31      214.32      2.23 o 
   1  15   5      358.39      269.22      2.64 o 
   2  15   5        4.70        3.88      0.95 o 
   3  15   5       20.88       20.88      1.35 o 
   4  15   5       53.84       59.42      2.71 o 
  -4  16   5      210.85      200.04      3.68 o 
  -3  16   5      138.01      141.12      2.54 o 
  -2  16   5        0.72       -0.34      0.56 o 
  -1  16   5        0.04       -0.37      0.37 o 
   0  16   5      302.65      229.14      2.58 o 
   1  16   5        0.06       -0.06      0.42 o 
   2  16   5       27.41       29.95      1.53 o 
   3  16   5       15.18       15.46      1.50 o 
   4  16   5       38.98       41.18      1.81 o 
  -4  17   5        0.82        3.60      1.23 o 
  -3  17   5      109.49      100.32      2.17 o 
  -2  17   5        0.21        0.13      0.52 o 
  -1  17   5       13.11       11.80      0.75 o 
   0  17   5        5.32        6.03      0.87 o 
   1  17   5       60.27       55.48      1.16 o 
   2  17   5        0.13       -0.70      0.70 o 
   3  17   5       32.40       36.24      1.90 o 
   4  17   5        2.07        0.28      1.51 o 
  -4  18   5       15.46       15.98      1.56 o 
  -3  18   5      200.41      192.08      2.81 o 
  -2  18   5       94.09       87.83      1.63 o 
  -1  18   5        7.82        6.97      0.68 o 
   0  18   5       19.60       18.12      0.88 o 
   1  18   5        5.31        3.70      0.68 o 
   2  18   5        1.90        0.71      0.92 o 
   3  18   5        5.74        7.10      1.30 o 
   4  18   5        6.54        8.91      1.53 o 
  -4  19   5        3.74        4.02      1.60 o 
  -3  19   5       72.90       70.73      1.73 o 
  -2  19   5       91.01       89.52      1.62 o 
  -1  19   5        3.29        2.32      0.58 o 
   0  19   5       57.85       49.15      1.23 o 
   1  19   5       19.25       15.63      1.08 o 
   2  19   5       16.18       16.74      1.43 o 
   3  19   5        3.09        2.19      1.26 o 
  -3  20   5        0.43        2.89      0.87 o 
  -2  20   5        0.76        1.20      0.71 o 
  -1  20   5        0.08        0.95      0.56 o 
   0  20   5       10.49       11.44      0.81 o 
   1  20   5        0.47       -0.09      0.64 o 
   2  20   5       61.58       64.08      2.24 o 
   3  20   5       23.42       24.88      1.90 o 
  -3  21   5        0.30        2.32      1.42 o 
  -2  21   5        6.27        5.59      0.89 o 
  -1  21   5       21.74       26.01      1.35 o 
   0  21   5        0.17       -0.53      0.53 o 
   1  21   5       48.51       47.79      1.60 o 
   2  21   5        7.16        7.98      1.53 o 
   3  21   5        7.47        5.81      1.33 o 
  -3  22   5        2.02        2.35      1.79 o 
  -2  22   5       60.54       60.20      2.25 o 
  -1  22   5       30.57       34.05      1.32 o 
   0  22   5       17.13       20.03      1.04 o 
   1  22   5       24.80       22.71      1.71 o 
   2  22   5      296.41      302.91      6.21 o 
   3  22   5        0.04       -0.56      1.16 o 
  -3  23   5        1.81        0.91      2.55 o 
  -2  23   5       28.14       31.19      1.90 o 
  -1  23   5      116.49      120.11      2.64 o 
   0  23   5        0.08        0.23      0.67 o 
   1  23   5        0.24       -0.59      0.77 o 
   2  23   5      182.30      192.24      4.89 o 
  -2  24   5        2.05        4.22      1.87 o 
  -1  24   5       13.32       15.45      1.56 o 
   0  24   5        2.17        2.69      0.74 o 
   1  24   5       11.60       13.63      1.44 o 
   2  24   5        1.48        3.01      1.71 o 
  -2  25   5       17.77       20.20      2.28 o 
  -1  25   5       50.47       54.77      2.23 o 
   0  25   5       12.04       14.84      1.40 o 
   1  25   5       26.40       28.33      2.15 o 
   2  25   5      245.78      272.57      6.15 o 
  -1  26   5        4.35        6.11      1.19 o 
   0  26   5        1.02        2.90      1.03 o 
   1  26   5       31.96       35.76      2.31 o 
  -1  27   5        1.58        6.68      2.13 o 
   0  27   5       11.18       14.15      1.67 o 
  -5   0   6       60.99       60.41      3.81 o 
  -4   0   6      364.66      370.32      5.66 o 
  -3   0   6        3.26        5.13      1.02 o 
  -2   0   6       94.81       97.95      1.80 o 
  -1   0   6      981.19     1029.55     13.62 o 
   0   0   6      136.48      165.27      3.06 o 
   1   0   6      100.83       95.42      1.61 o 
   2   0   6       12.44       17.91      1.68 o 
   3   0   6      107.33       85.24      2.64 o 
   4   0   6        6.10        5.42      2.59 o 
   5   0   6        5.24        7.42      1.59 o 
  -5   1   6        0.01        2.29      0.96 o 
  -4   1   6      617.87      620.57      5.79 o 
  -3   1   6      166.95      171.87      2.07 o 
  -2   1   6        2.15        1.71      0.42 o 
  -1   1   6       80.67       83.09      1.50 o 
   0   1   6     1454.93     1598.93     12.81 o 
   1   1   6       32.81       37.33      0.85 o 
   2   1   6       40.43       33.25      1.06 o 
   3   1   6        8.51        5.01      0.72 o 
   4   1   6       58.72       52.64      1.87 o 
   5   1   6        1.40        1.73      1.20 o 
  -5   2   6        2.44        4.50      1.10 o 
  -4   2   6      199.52      207.56      2.78 o 
  -3   2   6      473.07      481.65      4.18 o 
  -2   2   6        9.08        9.82      0.51 o 
  -1   2   6       57.58       54.46      1.10 o 
   0   2   6      143.59      151.98      1.78 o 
   1   2   6        9.35       14.39      0.49 o 
   2   2   6       16.83       17.81      1.28 o 
   3   2   6      170.27      149.98      2.51 o 
   4   2   6       11.42        9.18      1.00 o 
   5   2   6        0.40        0.74      0.98 o 
  -5   3   6       23.18       24.84      2.69 o 
  -4   3   6       12.84       16.73      1.15 o 
  -3   3   6      326.10      331.80      3.39 o 
  -2   3   6       51.80       49.99      0.89 o 
  -1   3   6       78.96       81.64      1.16 o 
   0   3   6      279.89      302.13      3.35 o 
   1   3   6        0.64        0.05      0.21 o 
   2   3   6        1.19        0.51      0.39 o 
   3   3   6      137.53      118.05      2.21 o 
   4   3   6       29.39       30.75      1.53 o 
   5   3   6        9.07        9.63      1.36 o 
  -5   4   6       60.99       57.95      5.59 o 
  -4   4   6        1.47        0.32      1.02 o 
  -3   4   6        3.86        4.05      0.85 o 
  -2   4   6        0.02       -0.35      0.35 o 
  -1   4   6        4.02        4.60      0.41 o 
   0   4   6       47.98       49.19      1.21 o 
   1   4   6        4.63        5.88      0.39 o 
   2   4   6       72.36       68.55      1.35 o 
   3   4   6       29.55       26.03      1.12 o 
   4   4   6       10.68       12.36      2.24 o 
   5   4   6        0.42        0.61      1.02 o 
  -5   5   6        2.82        6.47      1.65 o 
  -4   5   6        3.41        3.42      0.70 o 
  -3   5   6       10.77       11.79      0.78 o 
  -2   5   6        0.39        0.28      0.41 o 
  -1   5   6       14.14       15.00      0.77 o 
   0   5   6      155.03      154.96      1.81 o 
   1   5   6      107.41      112.39      1.38 o 
   2   5   6       15.36       14.44      1.34 o 
   3   5   6       46.39       47.33      1.69 o 
   4   5   6        0.21       -0.47      0.71 o 
   5   5   6        2.01        1.31      1.36 o 
  -5   6   6       21.44       25.73      2.24 o 
  -4   6   6       10.45        9.46      0.95 o 
  -3   6   6       37.88       39.31      1.02 o 
  -2   6   6      133.53      135.56      2.04 o 
  -1   6   6       13.28       11.47      0.53 o 
   0   6   6        9.61       10.30      0.57 o 
   1   6   6     1695.31     1621.05     11.59 o 
   2   6   6       16.88       17.94      0.84 o 
   3   6   6        6.68        6.46      0.82 o 
   4   6   6       10.10        8.97      1.14 o 
   5   6   6       30.48       29.27      2.00 o 
  -5   7   6        9.67        8.74      2.46 o 
  -4   7   6        1.30        1.73      0.94 o 
  -3   7   6       52.34       52.40      1.25 o 
  -2   7   6     1045.71     1074.88      8.35 o 
  -1   7   6       98.32      104.79      1.20 o 
   0   7   6        0.04        0.34      0.26 o 
   1   7   6     1169.05     1127.54      8.32 o 
   2   7   6     2289.79     2199.48     17.40 o 
   3   7   6        5.28        5.06      0.76 o 
   4   7   6        2.60        1.71      0.90 o 
   5   7   6      104.53      106.25      3.11 o 
  -5   8   6        3.18        6.75      2.64 o 
  -4   8   6        4.58        5.58      1.00 o 
  -3   8   6       53.80       51.26      1.25 o 
  -2   8   6        0.94        1.55      0.47 o 
  -1   8   6       12.26       14.99      0.79 o 
   0   8   6      111.73      102.19      1.15 o 
   1   8   6      206.42      179.74      1.67 o 
   2   8   6       13.95       16.31      0.84 o 
   3   8   6       16.75       18.26      1.16 o 
   4   8   6        0.36        0.70      0.83 o 
  -5   9   6        4.13        5.60      1.58 o 
  -4   9   6        5.92        5.94      1.02 o 
  -3   9   6        3.17        2.74      0.68 o 
  -2   9   6       58.87       60.66      1.14 o 
  -1   9   6      159.73      159.19      1.77 o 
   0   9   6        1.11        0.93      0.29 o 
   1   9   6      587.12      550.85      3.68 o 
   2   9   6      331.27      318.09      3.95 o 
   3   9   6       20.16       20.84      1.23 o 
   4   9   6       25.48       28.32      1.72 o 
  -5  10   6       13.61       15.17      1.66 o 
  -4  10   6        0.69       -0.66      0.92 o 
  -3  10   6        9.99       10.44      0.89 o 
  -2  10   6       33.05       33.36      0.90 o 
  -1  10   6       11.69       12.67      0.63 o 
   0  10   6        1.26        1.56      0.36 o 
   1  10   6      194.91      184.57      1.66 o 
   2  10   6        0.82        0.05      0.66 o 
   3  10   6       17.27       20.27      1.31 o 
   4  10   6        4.02        6.37      1.17 o 
  -5  11   6       18.68       17.64      3.64 o 
  -4  11   6       13.36       14.11      1.35 o 
  -3  11   6        0.64        0.19      0.56 o 
  -2  11   6       43.64       47.03      1.15 o 
  -1  11   6       39.95       36.47      0.91 o 
   0  11   6       16.34       17.01      0.64 o 
   1  11   6        7.99        6.69      0.49 o 
   2  11   6        4.62        3.75      0.61 o 
   3  11   6       63.22       61.55      1.99 o 
   4  11   6       13.72       12.93      1.40 o 
  -4  12   6       24.43       23.95      1.63 o 
  -3  12   6       94.20       88.92      1.72 o 
  -2  12   6        5.11        5.87      0.64 o 
  -1  12   6       32.80       30.96      0.85 o 
   0  12   6       87.24       83.38      1.31 o 
   1  12   6        4.82        6.57      0.56 o 
   2  12   6       24.35       25.09      1.05 o 
   3  12   6      195.00      203.55      3.30 o 
   4  12   6        6.97        7.09      1.24 o 
  -4  13   6      185.41      176.66      3.05 o 
  -3  13   6      105.09       97.92      1.84 o 
  -2  13   6       14.28       14.90      0.85 o 
  -1  13   6        3.85        3.90      0.51 o 
   0  13   6      144.17      105.60      1.50 o 
   1  13   6        6.88        6.12      0.61 o 
   2  13   6        0.04       -0.08      0.66 o 
   3  13   6        2.02        2.41      1.45 o 
   4  13   6       21.00       23.70      1.58 o 
  -4  14   6      118.79      111.71      2.43 o 
  -3  14   6        6.81        8.56      0.86 o 
  -2  14   6       89.97       87.87      1.62 o 
  -1  14   6       37.15       30.01      1.05 o 
   0  14   6      155.38      131.39      1.75 o 
   1  14   6       24.95       21.26      0.85 o 
   2  14   6        2.65        3.83      0.97 o 
   3  14   6       15.55       13.54      1.22 o 
   4  14   6        4.16        2.24      1.33 o 
  -4  15   6       19.21       20.12      1.58 o 
  -3  15   6        0.03       -0.30      0.65 o 
  -2  15   6       21.72       21.92      1.04 o 
  -1  15   6        1.88        2.83      0.47 o 
   0  15   6        0.01       -0.32      0.44 o 
   1  15   6        1.83        1.88      0.53 o 
   2  15   6       20.18       22.21      1.66 o 
   3  15   6       12.93       14.92      1.27 o 
   4  15   6        3.52        3.14      1.89 o 
  -4  16   6       43.59       45.93      1.96 o 
  -3  16   6       12.21       12.59      1.10 o 
  -2  16   6        9.56        9.56      0.81 o 
  -1  16   6       47.90       43.03      1.05 o 
   0  16   6       49.81       43.96      1.14 o 
   1  16   6        2.86        2.95      0.61 o 
   2  16   6        0.81        0.28      0.77 o 
   3  16   6        0.08       -1.06      1.06 o 
   4  16   6        2.79        3.01      1.05 o 
  -4  17   6      345.38      317.20      5.04 o 
  -3  17   6      105.03       98.29      2.04 o 
  -2  17   6        1.82        1.05      0.63 o 
  -1  17   6       18.79       15.64      0.97 o 
   0  17   6      197.66      153.18      2.27 o 
   1  17   6       34.93       32.38      1.14 o 
   2  17   6       14.12       14.97      1.35 o 
   3  17   6       59.06       66.39      2.39 o 
   4  17   6       15.76       22.40      3.85 o 
  -4  18   6        4.86       10.21      1.81 o 
  -3  18   6       96.04       89.31      1.90 o 
  -2  18   6       33.64       31.36      1.04 o 
  -1  18   6        0.02        0.03      0.58 o 
   0  18   6        5.18        5.73      0.93 o 
   1  18   6        1.09        0.41      0.75 o 
   2  18   6       38.44       37.82      1.79 o 
   3  18   6       56.16       59.39      2.33 o 
  -3  19   6        4.39        5.06      0.95 o 
  -2  19   6        0.00        0.94      0.80 o 
  -1  19   6        0.13        0.80      0.63 o 
   0  19   6        6.83        4.73      0.69 o 
   1  19   6       18.00       16.49      1.13 o 
   2  19   6       12.51       12.55      1.39 o 
   3  19   6       21.93       26.27      1.86 o 
  -3  20   6        5.06        4.48      0.93 o 
  -2  20   6        1.52        3.08      0.93 o 
  -1  20   6       34.10       33.54      1.27 o 
   0  20   6        6.05        6.32      0.75 o 
   1  20   6        7.34       11.72      1.10 o 
   2  20   6        0.01       -0.84      0.84 o 
   3  20   6        8.32        8.63      2.57 o 
  -3  21   6        0.05       -0.13      1.57 o 
  -2  21   6       54.04       50.88      1.57 o 
  -1  21   6        3.98        5.49      0.85 o 
   0  21   6       20.33       20.67      1.24 o 
   1  21   6       74.00       72.19      1.94 o 
   2  21   6       59.10       56.67      4.37 o 
   3  21   6        0.04       -1.07      1.07 o 
  -3  22   6        3.46        4.63      1.77 o 
  -2  22   6        0.06        2.26      1.13 o 
  -1  22   6        4.19        5.62      0.87 o 
   0  22   6       15.85       17.36      1.21 o 
   1  22   6       47.77       55.74      1.80 o 
   2  22   6        8.34        9.77      2.25 o 
  -2  23   6      167.18      172.06      3.88 o 
  -1  23   6        7.31        5.65      1.22 o 
   0  23   6        1.76        2.17      1.00 o 
   1  23   6      120.37      121.93      2.63 o 
   2  23   6      208.29      221.87      5.33 o 
  -2  24   6        7.33        5.57      1.80 o 
  -1  24   6        0.49        1.43      1.15 o 
   0  24   6        7.17       12.46      2.02 o 
   1  24   6      167.31      172.60      6.37 o 
   2  24   6        8.81       11.17      1.88 o 
  -2  25   6       24.96       29.00      2.45 o 
  -1  25   6        0.02        2.45      1.37 o 
   0  25   6       12.03       11.37      1.68 o 
   1  25   6       10.36       12.66      1.77 o 
  -1  26   6        0.94        3.26      2.49 o 
   0  26   6        0.26        3.34      1.68 o 
   1  26   6       56.08       65.14      2.88 o 
  -5   1   7      161.20      154.91      3.29 o 
  -4   1   7      243.17      237.00      3.08 o 
  -3   1   7        6.40        5.69      0.63 o 
  -2   1   7        8.86       11.58      0.73 o 
  -1   1   7      218.61      246.00      3.13 o 
   0   1   7      114.11      128.94      1.96 o 
   1   1   7       54.40       52.87      0.98 o 
   2   1   7       94.00       72.10      1.55 o 
   3   1   7       86.42       65.55      1.70 o 
   4   1   7        6.54        7.70      1.00 o 
   5   1   7        4.81        6.13      1.30 o 
  -5   2   7       20.90       24.02      1.66 o 
  -4   2   7       68.93       68.89      1.66 o 
  -3   2   7       30.02       29.78      0.97 o 
  -2   2   7       16.70       17.61      0.91 o 
  -1   2   7       17.30       19.46      0.92 o 
   0   2   7        2.45        1.61      0.40 o 
   1   2   7       52.95       67.04      1.03 o 
   2   2   7       14.54        6.79      0.68 o 
   3   2   7        0.25       -0.27      0.67 o 
   4   2   7        8.00        8.35      1.02 o 
  -5   3   7       28.65       30.41      2.55 o 
  -4   3   7       63.53       64.64      1.77 o 
  -3   3   7        1.49        1.04      0.52 o 
  -2   3   7       21.58       22.64      0.87 o 
  -1   3   7      151.22      152.27      2.31 o 
   0   3   7        4.61        5.97      0.58 o 
   1   3   7        1.48        2.89      0.43 o 
   2   3   7       13.24       13.64      0.74 o 
   3   3   7       21.99       19.08      1.03 o 
   4   3   7       12.58       11.67      1.55 o 
  -5   4   7       16.92       16.87      2.30 o 
  -4   4   7       82.50       79.72      1.73 o 
  -3   4   7        1.23        1.13      0.55 o 
  -2   4   7       93.46       98.64      1.59 o 
  -1   4   7       36.39       38.09      1.17 o 
   0   4   7        4.11        5.57      0.45 o 
   1   4   7       18.77       16.52      0.58 o 
   2   4   7      131.59      115.70      1.83 o 
   3   4   7       60.23       55.81      1.44 o 
   4   4   7       58.39       57.81      2.57 o 
  -5   5   7        8.06       11.88      1.95 o 
  -4   5   7        9.65       10.37      0.83 o 
  -3   5   7       43.99       40.30      1.17 o 
  -2   5   7       28.82       27.71      1.15 o 
  -1   5   7       40.33       38.80      1.23 o 
   0   5   7       53.61       52.64      1.04 o 
   1   5   7      289.34      274.78      2.61 o 
   2   5   7        9.67        7.68      0.66 o 
   3   5   7        5.90        6.47      0.72 o 
   4   5   7       13.64       17.00      1.47 o 
  -5   6   7        0.56        4.11      2.18 o 
  -4   6   7        0.78        1.12      0.63 o 
  -3   6   7        7.54        8.33      0.75 o 
  -2   6   7        7.35        7.64      0.71 o 
  -1   6   7       53.11       55.41      1.44 o 
   0   6   7        8.85       10.24      0.58 o 
   1   6   7       11.10       11.75      0.52 o 
   2   6   7        1.31        0.56      0.41 o 
   3   6   7       17.27       19.07      1.87 o 
   4   6   7        0.32       -0.03      0.84 o 
  -5   7   7        4.63        6.43      1.54 o 
  -4   7   7        5.52        5.50      1.07 o 
  -3   7   7       72.75       67.46      1.46 o 
  -2   7   7        0.01        0.05      0.51 o 
  -1   7   7       35.78       32.86      1.32 o 
   0   7   7        0.30       -0.11      0.36 o 
   1   7   7       59.36       56.33      0.95 o 
   2   7   7        1.84        2.63      0.56 o 
   3   7   7        4.37        4.49      0.85 o 
   4   7   7        0.55       -0.85      0.85 o 
  -5   8   7        0.14        3.67      1.39 o 
  -4   8   7       19.59       19.94      1.80 o 
  -3   8   7       14.64       16.75      0.92 o 
  -2   8   7       34.04       36.29      1.05 o 
  -1   8   7      153.61      155.20      1.92 o 
   0   8   7      105.71       98.19      1.41 o 
   1   8   7       36.15       37.28      0.84 o 
   2   8   7        0.95        1.02      0.51 o 
   3   8   7       69.25       65.98      2.02 o 
   4   8   7       54.62       57.62      2.20 o 
  -4   9   7        1.78        1.06      0.74 o 
  -3   9   7      286.75      279.61      3.65 o 
  -2   9   7      160.95      164.41      2.20 o 
  -1   9   7        0.51        0.18      0.38 o 
   0   9   7      143.26      128.58      1.68 o 
   1   9   7     2578.79     2418.49     16.80 o 
   2   9   7       79.14       73.07      1.70 o 
   3   9   7        0.00       -0.60      0.60 o 
   4   9   7       58.68       58.15      2.20 o 
  -4  10   7        0.80        2.03      0.82 o 
  -3  10   7       20.64       22.65      1.14 o 
  -2  10   7        7.90        8.74      0.72 o 
  -1  10   7        1.40        1.08      0.42 o 
   0  10   7      543.59      507.75      4.81 o 
   1  10   7      117.86      112.60      1.48 o 
   2  10   7       73.76       68.08      1.67 o 
   3  10   7        0.02       -0.67      0.67 o 
   4  10   7       31.44       29.11      1.84 o 
  -4  11   7        6.93        6.41      0.94 o 
  -3  11   7        2.17        2.12      0.71 o 
  -2  11   7        3.06        3.59      0.61 o 
  -1  11   7        2.02        2.04      0.45 o 
   0  11   7      128.46      119.70      2.01 o 
   1  11   7        0.01       -0.40      0.40 o 
   2  11   7        7.54        5.60      0.71 o 
   3  11   7        0.02        0.39      0.73 o 
   4  11   7        1.91        2.62      1.08 o 
  -4  12   7        8.01        6.55      0.94 o 
  -3  12   7        1.64        1.29      0.71 o 
  -2  12   7        3.32        1.95      0.62 o 
  -1  12   7        0.98        1.26      0.44 o 
   0  12   7       10.64       10.50      0.76 o 
   1  12   7        3.96        2.87      0.49 o 
   2  12   7        1.43        0.81      0.58 o 
   3  12   7        0.04       -0.39      0.67 o 
   4  12   7        2.60        2.13      1.06 o 
  -4  13   7       39.26       37.44      1.87 o 
  -3  13   7       25.50       24.54      1.26 o 
  -2  13   7       16.43       17.56      0.91 o 
  -1  13   7       32.65       30.14      0.89 o 
   0  13   7        3.06        1.57      0.48 o 
   1  13   7        7.26        8.00      0.92 o 
   2  13   7       37.74       37.25      1.39 o 
   3  13   7       18.01       18.83      1.32 o 
   4  13   7       35.47       36.35      1.70 o 
  -4  14   7      186.11      179.43      3.59 o 
  -3  14   7        2.76        2.57      0.79 o 
  -2  14   7        1.61        2.46      0.62 o 
  -1  14   7       15.38       17.84      0.86 o 
   0  14   7       26.57       20.96      0.89 o 
   1  14   7        5.97        4.89      0.60 o 
   2  14   7      120.13      126.67      2.85 o 
   3  14   7       23.07       25.18      1.42 o 
   4  14   7        0.01       -0.43      1.02 o 
  -4  15   7      292.02      274.22      4.59 o 
  -3  15   7        0.07       -0.26      0.70 o 
  -2  15   7       11.96       11.56      0.85 o 
  -1  15   7      478.10      403.15      4.38 o 
   0  15   7       98.11       78.99      1.56 o 
   1  15   7       31.34       30.41      1.04 o 
   2  15   7        7.07        9.53      1.19 o 
   3  15   7      171.40      192.40      3.36 o 
   4  15   7        6.10        4.75      1.15 o 
  -4  16   7       15.05       18.49      2.06 o 
  -3  16   7        7.47        6.49      0.90 o 
  -2  16   7       16.33       16.93      0.97 o 
  -1  16   7       35.64       31.71      1.04 o 
   0  16   7       81.23       73.45      1.55 o 
   1  16   7        2.03        4.00      0.60 o 
   2  16   7       69.71       76.26      2.31 o 
   3  16   7        1.37       -0.35      1.22 o 
  -4  17   7        4.51        7.82      1.69 o 
  -3  17   7        5.06        4.86      0.87 o 
  -2  17   7       16.84       18.24      1.15 o 
  -1  17   7       36.82       33.90      1.21 o 
   0  17   7        6.30        7.85      0.82 o 
   1  17   7       10.92       11.92      0.89 o 
   2  17   7       12.15       17.03      1.47 o 
   3  17   7        5.94        6.82      1.56 o 
  -3  18   7        3.66        4.30      1.91 o 
  -2  18   7        2.36        2.71      0.87 o 
  -1  18   7        9.57        9.88      1.08 o 
   0  18   7        3.12        0.63      0.62 o 
   1  18   7        1.12        0.82      0.71 o 
   2  18   7        5.26        5.62      1.13 o 
   3  18   7       12.59       13.84      2.05 o 
  -3  19   7       47.93       50.46      1.87 o 
  -2  19   7        0.87        0.78      0.65 o 
  -1  19   7       65.97       57.51      1.57 o 
   0  19   7       13.35       11.75      0.97 o 
   1  19   7        0.14       -1.11      1.18 o 
   2  19   7       21.10       23.47      1.72 o 
   3  19   7       17.13       22.12      1.86 o 
  -3  20   7        0.65        2.62      2.85 o 
  -2  20   7        5.32        7.62      1.38 o 
  -1  20   7        0.02        0.85      0.65 o 
   0  20   7       13.90       15.99      1.11 o 
   1  20   7       30.58       28.96      1.84 o 
   2  20   7        9.76       11.81      1.49 o 
   3  20   7        3.09        4.53      1.39 o 
  -3  21   7        3.27        4.18      2.81 o 
  -2  21   7        7.37        8.68      1.42 o 
  -1  21   7        3.81        4.30      0.82 o 
   0  21   7        3.97        2.97      0.93 o 
   1  21   7      128.39      132.02      3.08 o 
   2  21   7        0.00       -1.24      1.24 o 
  -2  22   7        0.38        3.03      1.18 o 
  -1  22   7       18.83       22.66      1.72 o 
   0  22   7      103.99      102.63      2.35 o 
   1  22   7       25.59       28.25      3.13 o 
   2  22   7       17.37       19.13      2.87 o 
  -2  23   7       37.49       40.03      4.29 o 
  -1  23   7        0.61        1.68      1.02 o 
   0  23   7       20.26       22.96      2.42 o 
   1  23   7      405.62      421.97     10.88 o 
   2  23   7       47.54       55.45      2.77 o 
  -2  24   7       11.11       15.28      2.02 o 
  -1  24   7        0.79        3.27      1.06 o 
   0  24   7        0.02        2.27      1.75 o 
   1  24   7        1.97        5.37      1.89 o 
  -1  25   7        4.45        7.21      2.94 o 
   0  25   7      109.38      118.42      5.25 o 
   1  25   7      286.37      316.29      9.37 o 
  -5   0   8        9.25       15.77      3.64 o 
  -4   0   8        0.00       -0.26      0.95 o 
  -3   0   8        4.37        5.50      1.00 o 
  -2   0   8      164.32      165.06      3.09 o 
  -1   0   8      145.80      138.33      3.23 o 
   0   0   8       31.25       24.55      1.63 o 
   1   0   8       66.59       55.05      1.35 o 
   2   0   8        4.71        3.18      0.83 o 
   3   0   8       45.32       37.64      1.91 o 
   4   0   8       10.50        9.19      2.28 o 
  -5   1   8      185.05      177.20      3.60 o 
  -4   1   8        0.00        0.82      0.70 o 
  -3   1   8       19.06       20.48      0.99 o 
  -2   1   8      239.64      234.92      2.98 o 
  -1   1   8      279.24      290.69      3.66 o 
   0   1   8        3.23        3.93      0.62 o 
   1   1   8        1.08        0.97      0.32 o 
   2   1   8      199.95      149.88      2.79 o 
   3   1   8       15.45       11.35      0.98 o 
   4   1   8        2.27        1.90      0.87 o 
  -5   2   8      209.48      200.28      3.83 o 
  -4   2   8       55.79       55.25      1.57 o 
  -3   2   8        2.25        2.26      0.62 o 
  -2   2   8       42.32       40.40      1.21 o 
  -1   2   8      139.51      144.17      2.35 o 
   0   2   8        0.03       -0.09      0.50 o 
   1   2   8       97.28       84.05      1.23 o 
   2   2   8      190.22      164.95      2.30 o 
   3   2   8        2.05        1.55      0.67 o 
   4   2   8        0.46       -0.44      0.78 o 
  -5   3   8       89.92       93.41      3.81 o 
  -4   3   8      157.41      149.17      2.76 o 
  -3   3   8        1.02        0.09      0.50 o 
  -2   3   8       71.95       70.46      1.52 o 
  -1   3   8      160.31      161.98      2.52 o 
   0   3   8        0.01       -0.45      0.61 o 
   1   3   8       12.51        9.85      0.62 o 
   2   3   8       69.65       54.00      1.28 o 
   3   3   8       45.64       48.35      1.62 o 
   4   3   8        0.60       -0.44      1.17 o 
  -5   4   8        4.13        8.76      1.80 o 
  -4   4   8       26.51       27.04      1.37 o 
  -3   4   8        2.44        1.93      0.75 o 
  -2   4   8        1.17        0.84      0.69 o 
  -1   4   8       13.33       14.34      0.95 o 
   0   4   8       11.61       14.73      1.08 o 
   1   4   8       27.36       24.33      1.02 o 
   2   4   8       22.75       23.79      1.01 o 
   3   4   8        4.74        3.13      0.74 o 
   4   4   8       13.94       17.93      1.55 o 
  -5   5   8        1.49        6.53      1.66 o 
  -4   5   8        1.73        1.72      0.72 o 
  -3   5   8        0.04        0.28      0.59 o 
  -2   5   8        4.01        3.45      0.65 o 
  -1   5   8       95.85       97.97      2.33 o 
   0   5   8       46.67       45.91      1.59 o 
   1   5   8        0.21        0.22      0.39 o 
   2   5   8       18.79       18.35      0.85 o 
   3   5   8        0.90        1.00      0.67 o 
   4   5   8        0.15        0.26      0.88 o 
  -4   6   8        8.44        9.45      0.86 o 
  -3   6   8       12.91       14.41      1.25 o 
  -2   6   8       12.40       12.77      0.88 o 
  -1   6   8      154.00      144.37      2.79 o 
   0   6   8      310.08      309.76      5.18 o 
   1   6   8      209.91      201.85      2.48 o 
   2   6   8        2.08        1.29      0.52 o 
   3   6   8       37.34       39.00      2.20 o 
   4   6   8        0.07        0.65      1.25 o 
  -4   7   8      137.85      129.26      2.55 o 
  -3   7   8      384.68      365.92      3.99 o 
  -2   7   8       18.68       20.73      1.03 o 
  -1   7   8        9.82       11.72      1.05 o 
   0   7   8     2833.79     2705.53     27.77 o 
   1   7   8     1052.83     1019.54      8.73 o 
   2   7   8        6.52        6.25      0.82 o 
   3   7   8       54.08       50.49      1.83 o 
   4   7   8      216.06      237.85      4.50 o 
  -4   8   8        7.35        7.18      0.93 o 
  -3   8   8       36.35       34.88      1.65 o 
  -2   8   8        5.30        5.25      0.75 o 
  -1   8   8        4.00        3.36      0.99 o 
   0   8   8       24.68       24.51      0.91 o 
   1   8   8       39.83       39.50      1.13 o 
   2   8   8       61.34       63.16      1.44 o 
   3   8   8       10.70       11.71      1.20 o 
   4   8   8        4.66        4.23      1.32 o 
  -4   9   8        3.79        5.37      0.88 o 
  -3   9   8       52.79       53.02      1.57 o 
  -2   9   8       68.29       67.95      1.46 o 
  -1   9   8       39.42       36.29      1.27 o 
   0   9   8      405.92      392.67      3.99 o 
   1   9   8      269.99      258.62      3.35 o 
   2   9   8        8.03        8.25      1.04 o 
   3   9   8       66.93       66.54      2.12 o 
   4   9   8       29.71       32.46      1.82 o 
  -4  10   8       10.34       11.04      1.30 o 
  -3  10   8        0.92        0.23      0.65 o 
  -2  10   8       10.83       12.18      0.83 o 
  -1  10   8        0.22       -0.06      0.52 o 
   0  10   8        2.30        2.24      0.53 o 
   1  10   8       16.01       15.95      1.07 o 
   2  10   8       25.57       26.61      1.92 o 
   3  10   8       14.76       18.18      1.41 o 
   4  10   8        3.21        1.98      1.50 o 
  -4  11   8        0.83        2.24      1.00 o 
  -3  11   8       17.14       16.43      1.14 o 
  -2  11   8       28.20       25.63      1.03 o 
  -1  11   8        0.82        0.45      0.58 o 
   0  11   8       90.83       86.43      1.58 o 
   1  11   8        7.04        8.66      0.71 o 
   2  11   8        1.03        0.24      0.60 o 
   3  11   8        1.45        0.03      0.84 o 
   4  11   8       12.14       14.95      1.57 o 
  -4  12   8       34.41       33.83      1.78 o 
  -3  12   8       27.56       27.47      1.46 o 
  -2  12   8        0.38        1.29      0.63 o 
  -1  12   8       66.87       61.26      2.26 o 
   0  12   8        0.10        0.64      0.39 o 
   1  12   8       42.83       45.92      1.22 o 
   2  12   8      230.78      235.60      3.35 o 
   3  12   8        6.05        5.27      1.01 o 
   4  12   8       12.92       11.91      1.31 o 
  -4  13   8        9.00        8.63      1.29 o 
  -3  13   8       15.65       17.85      1.52 o 
  -2  13   8       52.77       46.62      1.44 o 
  -1  13   8       56.10       46.64      1.36 o 
   0  13   8       10.64       10.25      0.76 o 
   1  13   8        0.37        0.22      0.48 o 
   2  13   8       48.55       57.19      1.98 o 
   3  13   8        3.59        3.16      0.97 o 
   4  13   8        0.92       -0.76      0.94 o 
  -4  14   8        1.20        3.14      1.32 o 
  -3  14   8       23.62       24.99      1.29 o 
  -2  14   8       31.06       30.03      1.24 o 
  -1  14   8       22.02       21.30      0.99 o 
   0  14   8        5.67        5.41      0.71 o 
   1  14   8       15.56       16.70      1.08 o 
   2  14   8       56.92       56.05      2.02 o 
   3  14   8        9.22        9.32      1.20 o 
  -4  15   8        0.67        1.02      2.42 o 
  -3  15   8        1.86        3.32      0.79 o 
  -2  15   8        0.09        0.47      0.67 o 
  -1  15   8        2.48        2.11      0.73 o 
   0  15   8        3.53        3.14      0.76 o 
   1  15   8       12.58       15.59      1.25 o 
   2  15   8        7.61        9.16      1.26 o 
   3  15   8        1.17        1.60      1.54 o 
  -3  16   8        0.22        1.64      1.24 o 
  -2  16   8       11.60       11.68      1.01 o 
  -1  16   8        1.29        1.36      0.66 o 
   0  16   8        0.46        0.53      0.51 o 
   1  16   8        0.09        0.34      0.70 o 
   2  16   8       15.22       13.22      1.41 o 
   3  16   8        2.44        1.73      1.19 o 
  -3  17   8        0.49        2.68      0.95 o 
  -2  17   8       74.04       65.18      1.76 o 
  -1  17   8       95.86       81.57      2.00 o 
   0  17   8       20.59       20.21      1.08 o 
   1  17   8       60.89       60.83      2.69 o 
   2  17   8      104.65      125.02      8.63 o 
   3  17   8        4.38        5.89      1.39 o 
  -3  18   8        8.75       10.18      2.10 o 
  -2  18   8        5.09        8.42      0.94 o 
  -1  18   8       40.82       35.97      1.28 o 
   0  18   8        6.74        7.90      1.31 o 
   1  18   8       43.48       44.27      2.25 o 
   2  18   8       19.46       18.99      1.97 o 
   3  18   8        1.76        1.47      1.14 o 
  -3  19   8        3.40        6.90      2.75 o 
  -2  19   8        8.31       10.09      1.68 o 
  -1  19   8        5.84        6.51      0.84 o 
   0  19   8        3.65        2.54      0.73 o 
   1  19   8        7.57        9.88      1.92 o 
   2  19   8        0.05       -0.39      1.17 o 
   3  19   8        2.18        1.62      1.26 o 
  -3  20   8       15.62       17.78      2.44 o 
  -2  20   8        6.09        6.01      2.64 o 
  -1  20   8        4.38        5.19      0.98 o 
   0  20   8        1.29        3.28      0.76 o 
   1  20   8        0.61        0.35      1.26 o 
   2  20   8       17.73       19.23      3.29 o 
  -2  21   8        0.00        3.16      3.68 o 
  -1  21   8        4.40        5.72      1.16 o 
   0  21   8       71.27       71.61      2.30 o 
   1  21   8       24.63       22.13      2.65 o 
   2  21   8        1.66        5.07      2.02 o 
  -2  22   8        4.55        2.31      2.61 o 
  -1  22   8       24.51       26.39      1.94 o 
   0  22   8        9.78       12.38      2.09 o 
   1  22   8        0.04       -0.99      1.38 o 
   2  22   8        2.36        2.11      1.76 o 
  -2  23   8        1.42       -0.87      2.45 o 
  -1  23   8       17.15       20.71      1.86 o 
   0  23   8      338.04      353.61      9.55 o 
   1  23   8      100.73      110.99      5.12 o 
   0  24   8        7.36       14.55      2.43 o 
   1  24   8       29.72       34.32      3.19 o 
  -4   1   9        0.02       -0.19      0.67 o 
  -3   1   9       28.26       26.86      1.13 o 
  -2   1   9      122.08      124.07      2.37 o 
  -1   1   9       27.48       26.93      1.12 o 
   0   1   9       55.86       53.13      1.41 o 
   1   1   9      132.27       93.22      3.89 o 
   2   1   9       36.02       27.12      1.64 o 
   3   1   9       16.72       16.87      1.16 o 
   4   1   9        0.06       -0.18      0.81 o 
  -4   2   9       16.21       16.97      1.30 o 
  -3   2   9        0.21       -0.60      0.60 o 
  -2   2   9       31.49       28.93      1.24 o 
  -1   2   9        0.05        0.12      0.64 o 
   0   2   9       10.34       12.94      0.89 o 
   1   2   9        0.57        1.33      1.28 o 
   2   2   9       34.03       26.51      1.10 o 
   3   2   9       34.49       33.31      1.36 o 
   4   2   9       16.77       18.73      1.42 o 
  -4   3   9       10.33       10.72      1.09 o 
  -3   3   9        3.60        3.85      0.75 o 
  -2   3   9       17.62       17.30      1.09 o 
  -1   3   9        0.60        0.70      0.58 o 
   0   3   9        3.89        4.41      0.84 o 
   1   3   9       21.71       17.36      2.48 o 
   2   3   9       12.73       11.77      0.88 o 
   3   3   9       19.55       16.59      1.21 o 
   4   3   9        0.71        0.79      0.96 o 
  -4   4   9       11.71       14.17      1.54 o 
  -3   4   9       39.88       33.45      1.46 o 
  -2   4   9       44.49       46.12      1.37 o 
  -1   4   9        0.06        0.65      0.71 o 
   0   4   9        1.71        0.83      0.73 o 
   1   4   9      227.07      204.94      4.61 o 
   2   4   9        0.07       -0.32      0.63 o 
   3   4   9       15.59       19.23      1.26 o 
   4   4   9       43.55       46.28      2.04 o 
  -4   5   9       40.53       37.49      1.48 o 
  -3   5   9        0.00       -0.38      0.73 o 
  -2   5   9        0.30       -0.06      0.68 o 
  -1   5   9       93.05       89.28      2.24 o 
   0   5   9      112.68      106.72      2.38 o 
   1   5   9        0.34        0.18      1.22 o 
   2   5   9       15.97       14.83      0.93 o 
   3   5   9       47.96       54.41      1.69 o 
   4   5   9        6.73        6.83      1.58 o 
  -4   6   9        1.28        2.35      1.04 o 
  -3   6   9        1.65        0.95      0.73 o 
  -2   6   9       35.86       35.04      1.44 o 
  -1   6   9       12.18       13.41      1.17 o 
   0   6   9       30.51       30.16      1.44 o 
   1   6   9        6.07        6.00      0.83 o 
   2   6   9        6.12        8.19      0.79 o 
   3   6   9        6.10        9.64      1.13 o 
   4   6   9       12.97       15.63      1.75 o 
  -4   7   9       16.43       18.12      1.46 o 
  -3   7   9        6.84        6.72      0.89 o 
  -2   7   9        1.95        1.50      0.78 o 
  -1   7   9       54.23       55.65      1.86 o 
   0   7   9       12.21       14.57      1.79 o 
   1   7   9        6.18        5.54      0.85 o 
   2   7   9       12.61       11.57      1.26 o 
   3   7   9        4.98        6.16      1.06 o 
   4   7   9       10.26       10.08      1.41 o 
  -4   8   9       32.82       36.02      1.83 o 
  -3   8   9        5.92        8.60      0.86 o 
  -2   8   9       43.11       39.46      1.53 o 
  -1   8   9        2.80        4.37      1.00 o 
   0   8   9      306.55      298.74      4.55 o 
   1   8   9       36.69       39.62      1.94 o 
   2   8   9       13.49       10.90      1.30 o 
   3   8   9        6.54        5.53      1.01 o 
   4   8   9        2.41        2.82      1.16 o 
  -4   9   9      153.89      138.40      3.60 o 
  -3   9   9       10.01       10.68      1.00 o 
  -2   9   9       16.62       17.92      0.99 o 
  -1   9   9      848.74      811.84      8.48 o 
   0   9   9     1259.19     1211.23     11.72 o 
   1   9   9        4.69        4.16      0.85 o 
   2   9   9        0.21        0.86      0.78 o 
   3   9   9      218.81      230.31      4.18 o 
   4   9   9       10.68       11.14      1.50 o 
  -4  10   9        5.55        7.36      1.53 o 
  -3  10   9        4.64        3.49      0.78 o 
  -2  10   9        8.42       10.15      0.84 o 
  -1  10   9      265.06      253.78      3.65 o 
   0  10   9      100.58       96.82      2.06 o 
   1  10   9       12.15       12.39      1.79 o 
   2  10   9       12.28       14.41      1.49 o 
   3  10   9        2.05        1.80      1.30 o 
   4  10   9        0.12       -0.20      0.99 o 
  -4  11   9        2.62        4.83      1.09 o 
  -3  11   9       10.63        8.84      1.07 o 
  -2  11   9        8.99        9.79      0.90 o 
  -1  11   9        7.74        8.64      1.15 o 
   0  11   9        0.54        0.22      0.60 o 
   1  11   9       23.36       19.02      3.15 o 
   2  11   9        0.98        0.88      0.94 o 
   3  11   9        0.28       -0.71      0.71 o 
  -4  12   9        1.28        2.80      2.13 o 
  -3  12   9        0.01        0.70      0.78 o 
  -2  12   9        0.52        0.33      0.65 o 
  -1  12   9        1.72        1.26      0.71 o 
   0  12   9        0.39       -0.01      0.61 o 
   1  12   9        2.89        2.73      1.13 o 
   2  12   9        0.05       -0.25      0.85 o 
   3  12   9        0.95        0.09      0.82 o 
  -4  13   9        0.94        2.17      2.31 o 
  -3  13   9        8.65        7.76      0.90 o 
  -2  13   9       48.01       46.15      1.51 o 
  -1  13   9        2.33        0.55      0.80 o 
   0  13   9        4.50        3.25      0.66 o 
   1  13   9        0.11       -0.73      0.73 o 
   2  13   9       20.90       20.80      1.76 o 
   3  13   9       33.22       32.28      1.80 o 
  -4  14   9        0.06       -1.08      2.57 o 
  -3  14   9        0.52        1.42      1.36 o 
  -2  14   9       74.33       74.07      2.06 o 
  -1  14   9       11.40       11.00      1.01 o 
   0  14   9       32.61       32.79      1.24 o 
   1  14   9       82.93       81.62      2.73 o 
   2  14   9        0.31       -0.31      1.04 o 
   3  14   9        4.50        1.07      0.94 o 
  -3  15   9       53.24       54.58      2.00 o 
  -2  15   9      225.66      204.98      3.20 o 
  -1  15   9        0.11        0.55      0.80 o 
   0  15   9        7.68        7.64      0.74 o 
   1  15   9      148.77      164.31      4.04 o 
   2  15   9      115.34      120.21      3.68 o 
   3  15   9       10.84       11.35      1.73 o 
  -3  16   9       17.00       20.74      1.44 o 
  -2  16   9       26.99       24.84      1.78 o 
  -1  16   9       55.40       55.35      2.43 o 
   0  16   9       11.13       10.16      1.17 o 
   1  16   9       23.72       25.97      1.89 o 
   2  16   9       25.89       27.31      2.59 o 
   3  16   9        2.58        3.44      1.41 o 
  -3  17   9        0.71        0.40      1.70 o 
  -2  17   9       10.77       11.63      1.34 o 
  -1  17   9        4.70        5.51      1.25 o 
   0  17   9        6.06        7.33      1.08 o 
   1  17   9        5.70        8.06      1.48 o 
   2  17   9        4.04        2.75      1.30 o 
   3  17   9        2.61        2.66      1.34 o 
  -3  18   9        0.01       -0.24      3.08 o 
  -2  18   9        4.19        6.10      1.05 o 
  -1  18   9        0.54        3.00      0.89 o 
   0  18   9        1.49        2.50      0.82 o 
   1  18   9       29.35       34.58      2.15 o 
   2  18   9        5.12        3.43      1.38 o 
  -3  19   9        6.66        6.71      2.97 o 
  -2  19   9       44.10       38.28      2.36 o 
  -1  19   9       12.45       14.88      2.72 o 
   0  19   9        1.23        1.30      0.99 o 
   1  19   9       20.65       25.22      2.61 o 
   2  19   9       11.37       11.95      1.84 o 
  -2  20   9        0.35        1.75      2.84 o 
  -1  20   9        7.50        9.58      2.06 o 
   0  20   9        0.24        2.87      0.90 o 
   1  20   9        6.77        8.03      1.97 o 
   2  20   9        0.74        1.07      1.17 o 
  -2  21   9       11.80       14.74      3.46 o 
  -1  21   9       36.71       43.67      3.42 o 
   0  21   9       74.28       75.27      3.91 o 
   1  21   9        4.38        4.30      1.83 o 
  -1  22   9       37.61       41.58      3.34 o 
   0  22   9       75.73       89.37      4.32 o 
   1  22   9        7.28        6.26      2.17 o 
   0  23   9      269.50      297.33      8.64 o 
  -4   0  10        7.74        8.16      2.77 o 
  -3   0  10        7.35        9.92      1.42 o 
  -2   0  10      130.45      118.61      3.43 o 
  -1   0  10        0.00       -1.01      1.01 o 
   0   0  10       19.09       16.23      1.44 o 
   1   0  10      147.79      120.12      5.18 o 
   2   0  10       13.04        7.55      2.41 o 
   3   0  10        1.85        1.56      1.14 o 
   4   0  10        1.15        2.45      1.80 o 
  -4   1  10        0.95       -0.73      1.07 o 
  -3   1  10      128.04      115.69      2.56 o 
  -2   1  10        2.81        3.53      0.81 o 
  -1   1  10        2.71        3.16      0.75 o 
   0   1  10       62.78       51.18      1.48 o 
   1   1  10      207.39      168.49      4.34 o 
   2   1  10        0.64       -0.48      1.39 o 
   3   1  10        5.82        6.44      0.95 o 
   4   1  10      158.49      174.60      3.40 o 
  -4   2  10        0.63        1.74      1.14 o 
  -3   2  10       54.71       52.95      1.62 o 
  -2   2  10       26.50       27.49      1.31 o 
  -1   2  10        8.50        9.04      1.15 o 
   0   2  10      118.69      103.23      2.45 o 
   1   2  10       52.20       51.82      2.71 o 
   2   2  10       11.98       12.76      1.91 o 
   3   2  10        9.32       10.20      1.27 o 
   4   2  10      196.29      221.11      3.87 o 
  -4   3  10        0.73        1.33      1.53 o 
  -3   3  10       66.93       63.86      1.78 o 
  -2   3  10       84.09       81.26      2.01 o 
  -1   3  10        0.38       -0.60      0.60 o 
   0   3  10        4.86        3.44      1.14 o 
   1   3  10       29.04       27.41      2.17 o 
   2   3  10       56.90       51.67      2.73 o 
   3   3  10       16.30       20.31      1.32 o 
   4   3  10       92.13      103.15      2.99 o 
  -4   4  10        0.11        0.89      1.13 o 
  -3   4  10        8.66        9.57      2.39 o 
  -2   4  10        5.89        5.71      1.03 o 
  -1   4  10        0.00       -0.45      0.77 o 
   0   4  10       21.82       21.91      1.35 o 
   1   4  10        8.19        8.84      2.38 o 
   2   4  10        1.03       -0.72      1.47 o 
   3   4  10       29.55       31.62      1.44 o 
   4   4  10        3.83        0.69      1.85 o 
  -4   5  10       10.40        9.42      1.24 o 
  -3   5  10        1.27        1.29      0.86 o 
  -2   5  10        3.02        2.65      1.13 o 
  -1   5  10       38.13       35.52      1.64 o 
   0   5  10       41.82       40.72      1.67 o 
   1   5  10        0.37       -1.71      2.25 o 
   2   5  10       11.20       10.91      1.73 o 
   3   5  10        0.56       -0.37      0.74 o 
   4   5  10        6.34        3.75      2.04 o 
  -4   6  10       32.12       29.56      1.65 o 
  -3   6  10        3.93        5.61      1.03 o 
  -2   6  10      127.33      122.17      2.94 o 
  -1   6  10      124.75      127.20      2.88 o 
   0   6  10      162.33      148.02      3.03 o 
   1   6  10        0.09       -1.32      1.32 o 
   2   6  10        2.77        3.67      0.95 o 
   3   6  10       34.60       35.16      4.59 o 
   4   6  10        4.10        2.00      1.81 o 
  -4   7  10       52.03       49.89      3.60 o 
  -3   7  10       25.98       28.30      1.56 o 
  -2   7  10      197.06      188.66      4.01 o 
  -1   7  10     1819.95     1713.98     18.75 o 
   0   7  10      160.33      153.40      4.60 o 
   1   7  10       27.23       30.62      3.55 o 
   2   7  10      247.31      269.06      4.52 o 
   3   7  10      135.99      162.45      4.41 o 
  -4   8  10       25.32       28.70      3.53 o 
  -3   8  10       11.16       10.15      1.00 o 
  -2   8  10        1.49        2.69      0.99 o 
  -1   8  10       96.55       95.99      2.59 o 
   0   8  10       14.36       13.42      1.28 o 
   1   8  10       35.94       40.49      2.43 o 
   2   8  10       10.83       12.97      1.46 o 
   3   8  10        3.38        3.02      1.34 o 
  -4   9  10       35.60       36.01      2.25 o 
  -3   9  10       16.04       17.58      1.19 o 
  -2   9  10       44.03       41.12      1.76 o 
  -1   9  10      225.34      222.70      3.48 o 
   0   9  10      190.94      186.76      3.01 o 
   1   9  10        0.89        1.08      1.41 o 
   2   9  10       80.53       86.20      2.91 o 
   3   9  10       11.32       11.32      2.76 o 
  -4  10  10        8.84       13.00      3.45 o 
  -3  10  10        6.54        7.24      0.92 o 
  -2  10  10        0.07        0.81      0.76 o 
  -1  10  10       81.95       75.62      2.20 o 
   0  10  10       13.00       15.08      1.09 o 
   1  10  10        1.87       -1.31      1.31 o 
   2  10  10        0.15       -0.33      1.02 o 
   3  10  10       26.35       30.09      3.07 o 
  -4  11  10        0.20        2.14      3.11 o 
  -3  11  10        0.21        0.21      0.81 o 
  -2  11  10        0.10        0.66      0.74 o 
  -1  11  10       42.75       41.31      1.55 o 
   0  11  10        8.81        9.11      0.96 o 
   1  11  10       50.72       51.89      3.90 o 
   2  11  10       14.06       14.38      1.61 o 
   3  11  10        0.89       -0.25      1.10 o 
  -3  12  10       26.32       26.11      1.56 o 
  -2  12  10       18.91       19.25      1.54 o 
  -1  12  10       10.20       11.34      1.12 o 
   0  12  10       94.86       95.47      2.17 o 
   1  12  10       53.17       50.35      3.86 o 
   2  12  10        4.10        1.73      1.00 o 
   3  12  10       22.00       23.85      2.15 o 
  -3  13  10       40.44       42.04      1.84 o 
  -2  13  10        9.53        9.71      1.20 o 
  -1  13  10        3.43        0.80      0.91 o 
   0  13  10        8.18        9.58      1.00 o 
   1  13  10       56.99       60.33      4.14 o 
   2  13  10        1.94        0.93      1.08 o 
   3  13  10        0.58       -0.98      1.13 o 
  -3  14  10        1.20        1.85      2.12 o 
  -2  14  10        0.33        1.00      0.89 o 
  -1  14  10        0.01       -0.26      0.73 o 
   0  14  10       31.42       30.10      1.57 o 
   1  14  10      128.99      126.83      5.76 o 
   2  14  10        0.42       -0.65      0.94 o 
   3  14  10       16.31       16.02      1.93 o 
  -3  15  10        3.94        4.78      2.22 o 
  -2  15  10        2.56        3.27      1.55 o 
  -1  15  10        1.99        2.68      0.94 o 
   0  15  10        4.85        6.18      2.88 o 
   1  15  10        2.50        5.64      1.31 o 
   2  15  10        0.09        0.43      1.10 o 
   3  15  10        6.23        5.06      1.46 o 
  -3  16  10        0.15        2.22      4.08 o 
  -2  16  10        0.49        1.54      1.10 o 
  -1  16  10        0.02        2.05      1.25 o 
   0  16  10        7.94        9.29      1.20 o 
   1  16  10       44.52       43.87      2.34 o 
   2  16  10        0.42        0.70      1.11 o 
  -3  17  10       51.36       47.41      3.67 o 
  -2  17  10       17.85       21.85      3.22 o 
  -1  17  10       21.88       23.32      1.87 o 
   0  17  10      106.73      113.27      3.50 o 
   1  17  10       52.42       67.37      2.79 o 
   2  17  10        3.69        4.06      1.44 o 
  -2  18  10       19.87       20.29      2.46 o 
  -1  18  10        5.91        4.70      1.35 o 
   0  18  10       17.47       18.96      2.49 o 
   1  18  10        0.66        1.33      2.64 o 
   2  18  10        9.02       13.31      2.40 o 
  -1  19  10        0.06        2.38      1.60 o 
   0  19  10        0.60        0.42      2.20 o 
   1  19  10        5.05        4.15      1.73 o 
   2  19  10        8.62       12.75      1.84 o 
  -1  20  10        5.33        9.09      2.07 o 
   1  20  10        2.75        2.21      1.67 o 
  -1  21  10       62.85       69.74      4.19 o 
   1  21  10        6.53       10.74      2.25 o 
  -4   1  11       32.30       33.32      2.34 o 
  -3   1  11       28.17       26.25      1.44 o 
  -2   1  11        6.80        7.41      0.96 o 
  -1   1  11       42.17       37.33      1.46 o 
   0   1  11       73.31       58.14      1.67 o 
   1   1  11        4.87        2.37      1.57 o 
   2   1  11       39.10       37.82      2.68 o 
   3   1  11       24.98       31.87      2.80 o 
  -4   2  11       11.78       14.29      1.92 o 
  -3   2  11       45.97       40.49      1.67 o 
  -2   2  11        0.07       -0.52      0.69 o 
  -1   2  11        0.08       -0.67      0.67 o 
   0   2  11       74.00       65.65      2.11 o 
   1   2  11       17.79       13.65      1.93 o 
   2   2  11       22.03       21.26      4.76 o 
   3   2  11        4.23        3.81      1.97 o 
  -4   3  11        9.20       11.93      1.95 o 
  -3   3  11        3.64        5.86      1.13 o 
  -2   3  11        1.62        0.45      0.76 o 
  -1   3  11        1.97        1.61      0.91 o 
   0   3  11       74.88       67.07      2.41 o 
   1   3  11        4.89        4.09      1.62 o 
   2   3  11        2.32        0.56      1.67 o 
   3   3  11       76.74       72.86      3.44 o 
  -4   4  11        0.56        2.86      2.98 o 
  -3   4  11        3.60        4.74      1.20 o 
  -2   4  11        7.45        7.59      1.51 o 
  -1   4  11        1.35        3.13      0.99 o 
   0   4  11       80.21       77.73      2.27 o 
   1   4  11        7.01        7.82      2.32 o 
   2   4  11        1.20       -0.06      1.70 o 
   3   4  11       88.96       94.42      3.82 o 
  -4   5  11        0.06        1.53      1.19 o 
  -3   5  11        5.44        5.53      1.13 o 
  -2   5  11       98.52       96.70      2.72 o 
  -1   5  11       10.82        9.88      1.22 o 
   0   5  11       29.45       28.72      2.16 o 
   1   5  11        0.00       -0.95      1.43 o 
   2   5  11       21.45       26.70      5.78 o 
   3   5  11        4.17       -0.32      2.51 o 
  -4   6  11        1.67        2.23      3.91 o 
  -3   6  11       10.58       10.96      2.06 o 
  -2   6  11       18.08       20.72      2.42 o 
  -1   6  11       40.44       38.10      2.10 o 
   0   6  11        2.58        1.07      0.91 o 
   1   6  11        4.36        4.89      2.85 o 
   2   6  11       24.42       30.55      2.97 o 
   3   6  11        0.34       -1.35      2.31 o 
  -4   7  11        2.48        4.41      5.43 o 
  -3   7  11        4.33        5.56      1.66 o 
  -2   7  11       35.73       37.61      1.89 o 
  -1   7  11       17.58       20.23      1.50 o 
   0   7  11        0.44       -0.29      0.86 o 
   1   7  11        3.52        2.87      2.34 o 
   2   7  11        8.70       11.29      3.35 o 
   3   7  11        8.95        8.71      1.61 o 
  -3   8  11        3.64        3.07      0.96 o 
  -2   8  11      220.44      215.20      4.25 o 
  -1   8  11      338.90      323.92      5.27 o 
   0   8  11       60.63       57.55      2.24 o 
   1   8  11        1.31       -1.43      1.43 o 
   2   8  11       34.53       38.89      4.05 o 
   3   8  11        3.27        2.95      1.34 o 
  -3   9  11        0.94        3.24      2.25 o 
  -2   9  11      769.48      730.11      8.37 o 
  -1   9  11      110.03      109.15      2.45 o 
   0   9  11       24.46       26.07      1.32 o 
   1   9  11       30.52       32.94      2.51 o 
   2   9  11      163.04      190.91      7.58 o 
   3   9  11        0.00       -0.27      2.23 o 
  -3  10  11       35.01       33.30      1.92 o 
  -2  10  11        0.00        3.09      1.07 o 
  -1  10  11      141.05      132.10      2.92 o 
   0  10  11        0.10       -0.04      0.81 o 
   1  10  11       21.01       23.08      4.98 o 
   2  10  11       27.02       34.34      4.10 o 
   3  10  11        0.04       -1.06      1.06 o 
  -3  11  11        3.60        4.56      2.28 o 
  -2  11  11        0.12        0.64      0.82 o 
  -1  11  11       38.44       38.71      1.61 o 
   0  11  11        5.09        2.37      0.85 o 
   1  11  11        0.58       -0.01      2.28 o 
   2  11  11        0.47       -0.84      2.37 o 
   3  11  11        6.76        7.34      1.58 o 
  -3  12  11        4.86        6.41      1.20 o 
  -2  12  11        1.14        2.12      0.96 o 
  -1  12  11        2.30        3.56      0.94 o 
   0  12  11        0.00        0.73      1.05 o 
   1  12  11        2.08        6.43      2.61 o 
   2  12  11        4.29        4.52      2.71 o 
   3  12  11        5.46        5.16      1.53 o 
  -3  13  11       52.77       52.36      3.67 o 
  -2  13  11        0.00        1.77      1.13 o 
  -1  13  11       11.26       13.17      1.52 o 
   0  13  11        4.44        5.96      1.48 o 
   1  13  11       38.42       36.33      4.02 o 
   2  13  11        8.39        5.68      2.74 o 
  -3  14  11       46.43       48.27      3.01 o 
  -2  14  11        0.00        1.84      1.15 o 
  -1  14  11       27.44       31.78      1.55 o 
   0  14  11        0.83       -1.82      2.12 o 
   1  14  11        0.74        0.48      2.40 o 
   2  14  11        1.01       -1.46      2.29 o 
  -3  15  11       21.48       26.95      4.61 o 
  -2  15  11        5.42        6.98      1.42 o 
  -1  15  11       11.05       13.03      1.45 o 
   0  15  11      177.71      178.28      6.91 o 
   1  15  11       25.21       28.09      3.70 o 
   2  15  11       26.74       28.18      3.81 o 
  -2  16  11        5.55        8.48      1.39 o 
  -1  16  11       10.90       12.53      1.65 o 
   0  16  11       17.97       24.53      2.07 o 
   1  16  11       30.47       30.67      3.79 o 
   2  16  11        0.02        0.29      2.43 o 
  -2  17  11        4.95        7.43      2.30 o 
  -1  17  11        0.84        0.74      1.57 o 
   1  17  11        0.79       -2.11      2.11 o 
  -1  18  11        6.34       10.95      2.23 o 
   1  18  11        3.73        1.71      2.47 o 
  -1  19  11        0.48        5.13      1.56 o 
  -3   0  12       23.12       25.36      3.46 o 
  -2   0  12        1.12       -1.92      1.92 o 
  -1   0  12       41.79       39.16      2.25 o 
   0   0  12      269.03      232.59      7.79 o 
   1   0  12        1.21        1.06      2.41 o 
   2   0  12       10.10       13.98      3.34 o 
   3   0  12      277.93      313.62     10.40 o 
  -3   1  12        4.78        5.68      1.73 o 
  -2   1  12        2.34       -0.12      1.44 o 
  -1   1  12      124.78      111.78      2.46 o 
   0   1  12       28.71       30.04      2.40 o 
   1   1  12        8.59       12.36      2.12 o 
   2   1  12       19.56       24.81      2.71 o 
   3   1  12      248.52      286.82      6.96 o 
  -3   2  12        0.14        0.88      1.46 o 
  -2   2  12        8.70        7.93      1.46 o 
  -1   2  12       39.73       35.09      1.59 o 
   0   2  12        9.42        7.46      1.84 o 
   1   2  12       24.01       28.41      2.62 o 
   2   2  12       70.26       80.44      4.76 o 
   3   2  12      116.96      122.07      4.50 o 
  -3   3  12       17.92       19.74      2.28 o 
  -2   3  12        2.59        2.49      1.55 o 
  -1   3  12        1.00       -0.44      0.93 o 
   0   3  12       19.83       24.32      3.96 o 
   1   3  12       29.14       33.90      2.75 o 
   2   3  12       40.69       48.95      4.29 o 
   3   3  12       14.24       10.12      2.29 o 
  -3   4  12       11.42       12.93      1.97 o 
  -2   4  12        0.50       -0.91      0.91 o 
  -1   4  12       22.82       21.70      1.64 o 
   0   4  12        0.62       -1.33      1.33 o 
   1   4  12        0.18       -1.07      1.68 o 
   2   4  12       16.99       20.23      2.62 o 
   3   4  12        5.33        4.33      2.05 o 
  -3   5  12        3.12        3.42      1.65 o 
  -2   5  12       13.86       17.17      3.41 o 
  -1   5  12       23.75       23.53      1.68 o 
   0   5  12        0.96        2.04      1.61 o 
   1   5  12        3.60        2.56      1.82 o 
   2   5  12        0.66        0.92      1.93 o 
   3   5  12        8.71        6.79      3.02 o 
  -3   6  12        0.00        5.04      2.31 o 
  -2   6  12      395.02      371.12      6.10 o 
  -1   6  12       23.98       25.12      3.07 o 
   0   6  12       11.81       17.49      2.15 o 
   1   6  12       54.81       56.29      3.13 o 
   2   6  12       42.26       52.74      3.16 o 
   3   6  12        4.98        4.96      2.78 o 
  -3   7  12      330.81      302.51      6.95 o 
  -2   7  12      329.83      311.12      5.48 o 
  -1   7  12       37.96       42.73      2.00 o 
   0   7  12        3.88        5.11      1.74 o 
   1   7  12      271.02      298.29      6.81 o 
   2   7  12       22.68       30.81      3.40 o 
   3   7  12        0.82       -0.10      2.27 o 
  -3   8  12       11.00       16.05      1.83 o 
  -2   8  12      186.39      175.63      3.97 o 
  -1   8  12        3.41        3.21      1.17 o 
   0   8  12        1.17       -1.53      1.53 o 
   1   8  12        1.64        1.10      1.83 o 
   2   8  12       10.50        7.15      2.97 o 
   3   8  12        0.43        0.65      2.49 o 
  -3   9  12       28.61       34.65      3.67 o 
  -2   9  12      137.61      132.66      2.94 o 
  -1   9  12       76.72       76.79      2.17 o 
   0   9  12       14.07       17.43      2.25 o 
   1   9  12       49.64       54.47      3.10 o 
   2   9  12        2.02        0.98      2.51 o 
  -3  10  12       13.77       16.22      3.10 o 
  -2  10  12      147.09      136.29      3.49 o 
  -1  10  12       11.07       11.97      1.21 o 
   0  10  12        1.06       -1.52      1.59 o 
   1  10  12       28.99       31.14      2.70 o 
   2  10  12       20.24       28.10      3.95 o 
  -3  11  12        4.04        8.08      2.47 o 
  -2  11  12        0.32        1.35      1.04 o 
  -1  11  12        1.15        1.05      1.42 o 
   0  11  12       22.80       22.74      2.46 o 
   1  11  12       13.09       14.77      3.33 o 
   2  11  12        0.04       -0.62      2.53 o 
  -3  12  12        9.13       13.34      2.77 o 
  -2  12  12        5.95        6.50      1.63 o 
  -1  12  12       64.11       58.90      2.02 o 
   0  12  12        0.13       -1.60      1.60 o 
   1  12  12        0.85        0.81      2.56 o 
   2  12  12       47.96       46.63      4.46 o 
  -2  13  12        0.00        4.20      1.17 o 
  -1  13  12       26.00       27.54      1.58 o 
   0  13  12        4.36        0.00      2.65 o 
   1  13  12        0.33       -2.32      2.32 o 
   2  13  12       13.81       10.12      3.11 o 
  -2  14  12        0.45        3.43      1.18 o 
  -1  14  12       60.54       60.30      2.42 o 
   0  14  12      122.61      122.88      6.09 o 
   1  14  12        3.52        3.98      2.81 o 
   2  14  12       11.33        1.84      2.59 o 
  -2  15  12        0.60        2.68      2.04 o 
  -1  15  12        2.50        7.58      1.99 o 
   0  15  12        0.02        0.49      2.44 o 
   1  15  12        1.20        0.31      2.49 o 
  -2  16  12        1.25        4.05      2.16 o 
  -1  16  12       37.80       36.88      3.12 o 
   0  16  12       38.47       35.73      3.87 o 
   1  16  12        0.75        1.55      2.52 o 
  -1  17  12       72.73       86.96      4.59 o 
   1  17  12       12.21       11.41      3.19 o 
  -3   1  13        2.29        4.71      2.40 o 
  -2   1  13       27.32       28.42      1.70 o 
  -1   1  13        6.11        5.10      1.08 o 
   0   1  13        4.60        6.15      4.22 o 
   1   1  13       24.67       24.08      2.73 o 
   2   1  13       34.91       40.05      3.20 o 
  -3   2  13        0.33        2.76      3.03 o 
  -2   2  13        7.58        9.42      2.49 o 
  -1   2  13      139.42      125.79      3.25 o 
   0   2  13        0.04        1.32      1.79 o 
   1   2  13        0.65       -1.97      1.97 o 
   2   2  13       56.86       63.12      3.59 o 
  -3   3  13        0.12        4.41      1.71 o 
  -2   3  13        4.68        3.73      1.73 o 
  -1   3  13       17.73       18.54      1.69 o 
   0   3  13       11.55       11.11      2.15 o 
   1   3  13        2.87       -1.21      1.85 o 
   2   3  13      180.32      191.43      7.25 o 
  -3   4  13       29.96       29.58      4.32 o 
  -2   4  13        0.67        2.15      1.64 o 
  -1   4  13        1.60        1.15      1.10 o 
   0   4  13        0.19       -0.08      1.72 o 
   1   4  13        5.36        6.99      2.20 o 
   2   4  13       34.38       40.44      3.31 o 
  -3   5  13       28.64       33.97      3.42 o 
  -2   5  13        0.01        2.54      1.72 o 
  -1   5  13       28.06       28.14      2.05 o 
   0   5  13        7.08        6.09      2.05 o 
   1   5  13        0.61        0.92      1.99 o 
   2   5  13        1.84        1.26      2.07 o 
  -3   6  13       37.55       42.35      2.89 o 
  -2   6  13       35.27       38.43      2.85 o 
  -1   6  13        0.37        1.60      1.10 o 
   0   6  13       10.73        7.88      2.13 o 
   1   6  13       24.28       31.04      2.93 o 
   2   6  13        1.59       -1.91      1.91 o 
  -3   7  13        0.79        8.36      1.89 o 
  -2   7  13       26.19       27.74      2.62 o 
  -1   7  13        6.29        7.26      1.36 o 
   0   7  13        0.05       -0.75      2.07 o 
   1   7  13        1.11        0.59      2.01 o 
   2   7  13        4.49        3.27      3.09 o 
  -3   8  13      426.58      387.99     11.94 o 
  -2   8  13       67.90       71.73      3.42 o 
  -1   8  13       10.41        8.04      1.45 o 
   0   8  13       24.87       29.43      2.78 o 
   1   8  13       85.01       94.38      3.98 o 
   2   8  13        0.07       -0.22      2.48 o 
  -2   9  13        0.03        1.75      0.95 o 
  -1   9  13       32.95       31.81      1.67 o 
   0   9  13       79.56       86.11      3.75 o 
   1   9  13       15.20       15.42      2.50 o 
   2   9  13        0.83        5.27      2.89 o 
  -2  10  13       13.47       15.27      1.91 o 
  -1  10  13        7.31        6.51      1.52 o 
   0  10  13        0.05       -1.71      1.71 o 
   1  10  13       47.24       46.67      4.53 o 
   2  10  13        0.29        0.54      2.72 o 
  -2  11  13       33.11       31.74      3.26 o 
  -1  11  13        0.11       -0.07      0.93 o 
   0  11  13        4.22        3.38      1.97 o 
   1  11  13        0.43       -2.24      2.54 o 
  -2  12  13       13.10       17.40      3.12 o 
  -1  12  13        0.00       -0.33      2.97 o 
   0  12  13        5.77        4.91      2.01 o 
   1  12  13        3.03        2.67      2.70 o 
  -2  13  13        9.21       10.74      2.83 o 
  -1  13  13        0.02        0.73      1.11 o 
   0  13  13       26.20       22.46      3.68 o 
   1  13  13        2.83       -0.38      2.54 o 
  -1  14  13       15.71       18.50      1.72 o 
   0  14  13        1.90       -2.24      2.42 o 
   1  14  13        4.69        4.37      2.91 o 
   0  15  13       10.39       12.01      3.25 o 
  -2   0  14      183.95      163.70      7.14 o 
  -1   0  14      107.35       91.39      3.54 o 
   0   0  14       12.53       12.65      3.42 o 
   1   0  14       37.61       43.02      4.83 o 
   2   0  14      683.16      763.96     19.14 o 
  -2   1  14       34.27       34.09      2.76 o 
  -1   1  14        0.15       -1.15      1.15 o 
   0   1  14       14.44       15.42      2.48 o 
   1   1  14      131.90      144.84      4.98 o 
   2   1  14       51.94       63.38      3.79 o 
  -2   2  14        3.53        4.92      1.82 o 
  -1   2  14       13.42       11.81      2.15 o 
   0   2  14        5.24        1.66      2.01 o 
   1   2  14       65.99       72.76      3.86 o 
   2   2  14       28.17       32.00      3.26 o 
  -2   3  14        1.02        0.04      1.66 o 
  -1   3  14       12.54        9.99      1.61 o 
   0   3  14        3.87        3.05      1.99 o 
   1   3  14       18.87       21.37      2.80 o 
   2   3  14        1.35        0.53      2.16 o 
  -2   4  14        7.65        7.33      1.98 o 
  -1   4  14        0.02       -0.59      1.93 o 
   0   4  14        4.97        1.36      2.68 o 
   1   4  14        0.48       -1.92      1.92 o 
   2   4  14        5.80        3.45      2.26 o 
  -2   5  14        1.75        1.68      1.76 o 
  -1   5  14        6.02        7.84      1.49 o 
   0   5  14        4.17        2.37      2.05 o 
   1   5  14        0.00       -1.99      1.99 o 
  -2   6  14        8.62       10.63      2.08 o 
  -1   6  14        1.31        2.02      1.34 o 
   0   6  14      130.63      134.47      4.67 o 
   1   6  14       15.15       22.47      7.06 o 
  -2   7  14       34.84       37.92      2.81 o 
  -1   7  14       11.88       12.35      2.34 o 
   0   7  14       72.96       80.85      3.95 o 
   1   7  14        0.03       -1.81      1.81 o 
  -2   8  14        4.75       10.16      3.57 o 
  -1   8  14        0.15       -0.44      1.22 o 
   0   8  14       22.48       23.32      2.78 o 
   1   8  14        4.06        3.87      4.71 o 
  -2   9  14       10.23       12.02      3.01 o 
  -1   9  14       13.90       13.73      1.68 o 
   0   9  14       19.65       19.64      2.76 o 
   1   9  14        0.09       -1.81      1.81 o 
  -1  10  14        0.42        1.07      1.07 o 
   0  10  14       59.55       62.88      3.79 o 
   1  10  14        6.97        4.97      3.05 o 
  -1  11  14        0.59        0.89      1.67 o 
   0  11  14        0.09       -0.54      2.10 o 
   0  12  14        0.24       -2.62      2.62 o 
  -1   1  15       11.75       10.91      2.24 o 
   0   1  15        2.62        3.85      3.13 o 
   1   1  15        0.21        1.61      2.25 o 
  -1   2  15        0.54        1.33      1.92 o 
   0   2  15        1.95       -0.75      2.37 o 
   1   2  15      220.98      241.83      6.64 o 
  -1   3  15        0.29       -2.78      3.17 o 
   0   3  15       27.99       24.31      3.28 o 
  -1   4  15        6.31        5.56      2.06 o 
   0   4  15        9.12        5.01      2.14 o 
  -1   5  15        1.20       -1.23      1.79 o 
   0   5  15        0.42       -1.81      1.81 o 
  -1   6  15       19.15       21.77      2.62 o 
   0   6  15       12.11       11.98      2.83 o 
   0   7  15        0.24       -1.02      2.56 o 
                                                 
